# Supplementary material for: Poly[(μ2-azido-κ2 N 1:N 1)[μ2-5-(8-quinolyl­oxy­methyl)tetra­zolato-κ4 N 1,O,N 5:N 4]zinc(II)]
Source: Acta Crystallogr Sect E Struct Rep Online. 2009 May 14;65(Pt 6):m632. doi: 10.1107/S1600536809016924 (PMC2969550; doi:10.1107/S1600536809016924)
Supplement: Supplementary file 1 [file e-65-0m632-sup1.cif]

##############################################################################
###                                                                        ###
###        Electronic paper (Acta Crystallographica Section E)             ###
###                                                                        ###
##############################################################################
#                                                                            #
# This CIF contains the data in a paper accepted for publication in Acta     #
# Crystallographica Section E. It conforms to the requirements of Notes      #
# for Authors for Section E, and has been peer reviewed under the auspices   #
# of the IUCr Commission on Journals.                                        #
#                                                                            #
# Full details of the Crystallographic Information File format               #
# are given in the paper "The Crystallographic Information File (CIF):       #
# a New Standard Archive File for Crystallography" by S. R. Hall, F. H.      #
# Allen and I. D. Brown [Acta Cryst. (1991), A47, 655-685].                  #
#                                                                            #
# The current version of the core CIF dictionary is obtainable from          #
# ftp://ftp.iucr.org/pub/cif_core.dic. The current version number is 2.4.    #
#                                                                            #
# Software is freely available for graphical display of the structure(s) in  #
# this CIF.  For information consult the CIF home page http://www.iucr.org/  #
# cif/home.html                                                              #
#                                                                            #
# This file may be used for bona fide research purposes within the           #
# scientific community so long as proper attribution is given to the journal # 
# article from which it was obtained.                                        #
#                                                                            #
##############################################################################
                                             
data_I
_audit_creation_method     SHELXL-97
_chemical_name_systematic
;\
Poly[(\m~2~-azido-\k^2^N^1^:N^1^)[\m~2~-5-(8-quinolyloxymethyl)tetrazolato-
\k^4^N^1^,O,N^5^:N^4^]zinc(II)]
;
_chemical_name_common     ?
_chemical_formula_moiety     'C11 H8 N8 O Zn'
_chemical_formula_sum     'C11 H8 N8 O Zn'
_chemical_formula_iupac     '[Zn (C11 H8 N5 O) (N3)]'
_chemical_formula_weight     333.64
_chemical_melting_point     ?
_symmetry_cell_setting     monoclinic
_symmetry_space_group_name_H-M     'P 21/c'
_symmetry_space_group_name_Hall     '-P 2ybc'
loop_
    _symmetry_equiv_pos_as_xyz
    'x, y, z'
    '-x, y+1/2, -z+1/2'
    '-x, -y, -z'
    'x, -y-1/2, z-1/2'
_cell_length_a     10.352(8)
_cell_length_b     14.108(9)
_cell_length_c     8.626(8)
_cell_angle_alpha     90.00
_cell_angle_beta     90.31(2)
_cell_angle_gamma     90.00
_cell_volume     1259.8(17)
_cell_formula_units_Z     4
_cell_measurement_reflns_used     3428
_cell_measurement_theta_min     1.9672
_cell_measurement_theta_max     27.2642
_cell_measurement_temperature     294(2)
_exptl_crystal_description     block
_exptl_crystal_colour     'pale yellow'
_exptl_crystal_size_max     0.18
_exptl_crystal_size_mid     0.12
_exptl_crystal_size_min     0.10
_exptl_crystal_density_diffrn     1.759
_exptl_crystal_density_meas     ?
_exptl_crystal_density_method     'not measured'
_exptl_crystal_F_000     672
_exptl_absorpt_coefficient_mu     1.962
_exptl_absorpt_correction_type     multi-scan
_exptl_absorpt_process_details     'CrystalClear (Rigaku, 2005)'
_exptl_absorpt_correction_T_min     0.714
_exptl_absorpt_correction_T_max     0.821
_exptl_special_details
;
;
_diffrn_ambient_temperature     295(2)
_diffrn_radiation_type     MoK\a
_diffrn_radiation_wavelength     0.71073
_diffrn_radiation_source     'fine-focus sealed tube'
_diffrn_radiation_monochromator     graphite
_diffrn_measurement_device_type     'Rigaku SCXmini CCD'
_diffrn_measurement_method     '\w scans'
_diffrn_reflns_number     11540
_diffrn_reflns_av_R_equivalents     0.0592
_diffrn_reflns_av_sigmaI/netI     0.0865
_diffrn_reflns_theta_min     1.97
_diffrn_reflns_theta_max     27.26
_diffrn_reflns_theta_full     27.26
_diffrn_measured_fraction_theta_max     0.996
_diffrn_measured_fraction_theta_full     0.996
_diffrn_reflns_limit_h_min     -13
_diffrn_reflns_limit_h_max     13
_diffrn_reflns_limit_k_min     -18
_diffrn_reflns_limit_k_max     18
_diffrn_reflns_limit_l_min     -11
_diffrn_reflns_limit_l_max     11
_diffrn_standards_number     0
_diffrn_standards_interval_count     .
_diffrn_standards_interval_time     .
_diffrn_standards_decay_%     ?
_refine_special_details
;
Refinement of <i>F</i>^2^ against ALL reflections. The weighted <i>R</i>-factor
<i>wR</i> and goodness of fit <i>S</i> are based on <i>F</i>^2^, conventional
<i>R</i>-factors <i>R</i> are based on <i>F</i>, with <i>F</i> set to zero for
negative <i>F</i>^2^. The threshold expression of <i>F</i>^2^ >
\s(<i>F</i>^2^) is used only for calculating <i>R</i>-factors(gt) <i>etc</i>.
and is not relevant to the choice of reflections for refinement.
<i>R</i>-factors based on <i>F</i>^2^ are statistically about twice as large
as those based on <i>F</i>, and <i>R</i>- factors based on ALL data will be
even larger.
;
_reflns_number_total     2714
_reflns_number_gt     2261
_reflns_threshold_expression     I>2\s(I)
_refine_ls_structure_factor_coef     Fsqd
_refine_ls_matrix_type     full
_refine_ls_R_factor_all     0.0661
_refine_ls_R_factor_gt     0.0466
_refine_ls_wR_factor_gt     0.1257
_refine_ls_wR_factor_ref     0.1827
_refine_ls_goodness_of_fit_ref     1.190
_refine_ls_restrained_S_all     1.190
_refine_ls_number_reflns     2714
_refine_ls_number_parameters     190
_refine_ls_number_restraints     0
_refine_ls_hydrogen_treatment     constr
_refine_ls_weighting_scheme     calc
_refine_ls_weighting_details
                 'calc w=1/[\s^2^(Fo^2^)+(0.0764P)^2^] where P=(Fo^2^+2Fc^2^)/3'
_atom_sites_solution_hydrogens     geom
_atom_sites_solution_primary     direct
_atom_sites_solution_secondary     difmap
_refine_ls_shift/su_max     0.000
_refine_ls_shift/su_mean     0.000
_refine_diff_density_max     0.630
_refine_diff_density_min     -0.711
_refine_ls_extinction_method     none
_refine_ls_extinction_coef     ?
loop_
    _atom_type_symbol
    _atom_type_description
    _atom_type_scat_dispersion_real
    _atom_type_scat_dispersion_imag
    _atom_type_scat_source
    'C' 'C' 0.0033 0.0016
                         'International Tables Vol C Tables 4.2.6.8 and 6.1.1.4'
    'H' 'H' 0.0000 0.0000
                         'International Tables Vol C Tables 4.2.6.8 and 6.1.1.4'
    'N' 'N' 0.0061 0.0033
                         'International Tables Vol C Tables 4.2.6.8 and 6.1.1.4'
    'O' 'O' 0.0106 0.0060
                         'International Tables Vol C Tables 4.2.6.8 and 6.1.1.4'
    'Zn' 'Zn' 0.2839 1.4301
                         'International Tables Vol C Tables 4.2.6.8 and 6.1.1.4'
_computing_data_collection     'CrystalClear (Rigaku, 2005)'
_computing_cell_refinement     'CrystalClear (Rigaku, 2005)'
_computing_data_reduction     'CrystalClear (Rigaku, 2005)'
_computing_structure_solution     'SHELXS97 (Sheldrick, 2008)'
_computing_structure_refinement     'SHELXL97 (Sheldrick, 2008)'
_computing_molecular_graphics     'SHELXTL (Sheldrick, 2008)'
_computing_publication_material     'SHELXTL (Sheldrick, 2008)'
loop_
    _atom_site_type_symbol
    _atom_site_label
    _atom_site_fract_x
    _atom_site_fract_y
    _atom_site_fract_z
    _atom_site_U_iso_or_equiv
    _atom_site_adp_type
    _atom_site_calc_flag
    _atom_site_refinement_flags
    _atom_site_occupancy
    _atom_site_disorder_assembly
    _atom_site_disorder_group
    Zn Zn1 0.95242(4) 0.90443(3) 0.09995(5) 0.0298(2) Uani d . 1 . .
    N N5 0.7775(3) 0.9622(3) 0.1958(4) 0.0347(8) Uani d . 1 . .
    N N1 1.0142(3) 0.7920(3) -0.0386(4) 0.0374(8) Uani d . 1 . .
    O O1 0.7733(3) 0.8144(2) 0.0151(4) 0.0420(8) Uani d . 1 . .
    C C9 0.6528(4) 0.8458(3) 0.0556(5) 0.0343(9) Uani d . 1 . .
    C C8 0.5420(4) 0.9627(4) 0.2162(6) 0.0447(11) Uani d . 1 . .
    C C7 0.7806(5) 1.0369(3) 0.2914(5) 0.0433(11) Uani d . 1 . .
    H H7A 0.8605 1.0629 0.3173 0.052 Uiso calc R 1 . .
    C C6 0.6587(4) 0.9259(3) 0.1565(5) 0.0326(9) Uani d . 1 . .
    C C5 0.4240(5) 0.9206(4) 0.1716(8) 0.0595(15) Uani d . 1 . .
    H H5A 0.3469 0.9447 0.2100 0.071 Uiso calc R 1 . .
    C C4 0.5380(4) 0.8062(3) 0.0114(6) 0.0471(11) Uani d . 1 . .
    H H4A 0.5366 0.7553 -0.0571 0.056 Uiso calc R 1 . .
    C C3 0.4212(5) 0.8432(4) 0.0705(8) 0.0621(15) Uani d . 1 . .
    H H3A 0.3427 0.8161 0.0421 0.075 Uiso calc R 1 . .
    C C2 0.5503(5) 1.0407(4) 0.3162(6) 0.0551(14) Uani d . 1 . .
    H H2A 0.4755 1.0674 0.3566 0.066 Uiso calc R 1 . .
    C C11 0.7891(4) 0.7426(3) -0.0998(5) 0.0340(9) Uani d . 1 . .
    H H11A 0.7493 0.7611 -0.1973 0.041 Uiso calc R 1 . .
    H H11B 0.7521 0.6829 -0.0661 0.041 Uiso calc R 1 . .
    N N2 1.1345(4) 0.7624(3) -0.0749(5) 0.0488(10) Uani d . 1 . .
    C C10 0.9352(4) 0.7353(3) -0.1149(5) 0.0319(8) Uani d . 1 . .
    N N6 1.0849(3) 1.0102(3) 0.1218(4) 0.0351(8) Uani d . 1 . .
    N N3 1.1247(4) 0.6921(3) -0.1722(5) 0.0504(11) Uani d . 1 . .
    C C1 0.6690(6) 1.0780(4) 0.3545(7) 0.0538(13) Uani d . 1 . .
    H H1A 0.6753 1.1296 0.4212 0.065 Uiso calc R 1 . .
    N N7 1.1303(4) 1.0413(3) 0.2394(4) 0.0382(8) Uani d . 1 . .
    N N8 1.1778(6) 1.0723(4) 0.3487(6) 0.0664(14) Uani d . 1 . .
    N N4 0.9978(3) 0.6719(3) -0.1977(4) 0.0371(8) Uani d . 1 . .
loop_
    _atom_site_aniso_label
    _atom_site_aniso_U_11
    _atom_site_aniso_U_22
    _atom_site_aniso_U_33
    _atom_site_aniso_U_12
    _atom_site_aniso_U_13
    _atom_site_aniso_U_23
    Zn1 0.0276(3) 0.0278(3) 0.0339(3) -0.00349(16) 0.0000(2) -0.00067(16)
    N5 0.0353(18) 0.0345(18) 0.0345(18) 0.0002(15) 0.0042(15) 0.0007(15)
    N1 0.0323(18) 0.039(2) 0.041(2) 0.0005(15) -0.0040(16) -0.0074(16)
    O1 0.0300(15) 0.0434(17) 0.0526(19) -0.0026(13) 0.0022(14) -0.0189(14)
    C9 0.029(2) 0.034(2) 0.040(2) -0.0011(16) 0.0015(17) 0.0019(17)
    C8 0.032(2) 0.049(3) 0.053(3) 0.011(2) 0.005(2) 0.006(2)
    C7 0.046(3) 0.041(2) 0.044(2) -0.004(2) 0.003(2) -0.011(2)
    C6 0.028(2) 0.036(2) 0.034(2) -0.0015(17) 0.0012(17) 0.0041(17)
    C5 0.030(3) 0.057(3) 0.092(5) 0.008(2) 0.007(3) 0.003(3)
    C4 0.036(2) 0.044(3) 0.061(3) -0.006(2) -0.005(2) 0.004(2)
    C3 0.030(2) 0.069(4) 0.087(4) -0.005(2) -0.005(3) -0.001(3)
    C2 0.044(3) 0.061(3) 0.061(3) 0.016(2) 0.015(2) -0.012(3)
    C11 0.038(2) 0.031(2) 0.033(2) -0.0013(17) 0.0002(17) -0.0049(16)
    N2 0.037(2) 0.050(2) 0.059(3) 0.0069(18) -0.0083(19) -0.011(2)
    C10 0.039(2) 0.0271(19) 0.0290(18) -0.0014(16) -0.0001(16) -0.0019(15)
    N6 0.0348(18) 0.0364(19) 0.0341(18) -0.0118(15) -0.0039(15) 0.0024(14)
    N3 0.036(2) 0.054(3) 0.061(3) 0.0023(18) -0.0036(19) -0.019(2)
    C1 0.055(3) 0.049(3) 0.057(3) 0.002(2) 0.012(3) -0.017(3)
    N7 0.041(2) 0.0360(19) 0.0371(19) -0.0044(16) -0.0013(16) -0.0009(15)
    N8 0.089(4) 0.062(3) 0.048(3) -0.012(3) -0.018(3) -0.013(2)
    N4 0.0325(18) 0.0384(19) 0.0403(19) 0.0055(15) -0.0001(15) -0.0099(16)
_geom_special_details
;
All e.s.d.'s (except the e.s.d. in the dihedral angle between two l.s. planes)
are estimated using the full covariance matrix. The cell e.s.d.'s are taken
into account individually in the estimation of e.s.d.'s in distances, angles
and torsion angles; correlations between e.s.d.'s in cell parameters are only
used when they are defined by crystal symmetry. An approximate (isotropic)
treatment of cell e.s.d.'s is used for estimating e.s.d.'s involving l.s.
planes.
;
loop_
    _geom_bond_atom_site_label_1
    _geom_bond_atom_site_label_2
    _geom_bond_site_symmetry_2
    _geom_bond_distance
    _geom_bond_publ_flag
    Zn1 N6 . 2.035(4) ?
    Zn1 N1 . 2.088(4) ?
    Zn1 N4 4_576 2.102(4) ?
    Zn1 N5 . 2.155(4) ?
    Zn1 N6 3_775 2.291(4) ?
    Zn1 O1 . 2.360(4) ?
    N5 C7 . 1.338(6) ?
    N5 C6 . 1.373(6) ?
    N1 C10 . 1.318(5) ?
    N1 N2 . 1.352(5) ?
    O1 C9 . 1.371(5) ?
    O1 C11 . 1.428(5) ?
    C9 C4 . 1.366(6) ?
    C9 C6 . 1.426(6) ?
    C8 C2 . 1.401(7) ?
    C8 C5 . 1.410(8) ?
    C8 C6 . 1.415(6) ?
    C7 C1 . 1.405(7) ?
    C7 H7A . 0.930 ?
    C5 C3 . 1.398(9) ?
    C5 H5A . 0.930 ?
    C4 C3 . 1.415(7) ?
    C4 H4A . 0.930 ?
    C3 H3A . 0.930 ?
    C2 C1 . 1.376(8) ?
    C2 H2A . 0.930 ?
    C11 C10 . 1.522(6) ?
    C11 H11A . 0.970 ?
    C11 H11B . 0.970 ?
    N2 N3 . 1.302(6) ?
    C10 N4 . 1.318(5) ?
    N6 N7 . 1.199(5) ?
    N6 Zn1 3_775 2.291(4) ?
    N3 N4 . 1.361(6) ?
    C1 H1A . 0.930 ?
    N7 N8 . 1.147(6) ?
    N4 Zn1 4_575 2.102(4) ?
loop_
    _geom_angle_atom_site_label_1
    _geom_angle_atom_site_label_2
    _geom_angle_atom_site_label_3
    _geom_angle_site_symmetry_1
    _geom_angle_site_symmetry_3
    _geom_angle
    _geom_angle_publ_flag
    N6 Zn1 N1 . . 113.67(17) ?
    N6 Zn1 N4 . 4_576 98.71(15) ?
    N1 Zn1 N4 . 4_576 91.07(17) ?
    N6 Zn1 N5 . . 104.72(17) ?
    N1 Zn1 N5 . . 140.15(14) ?
    N4 Zn1 N5 4_576 . 93.41(15) ?
    N6 Zn1 N6 . 3_775 78.59(15) ?
    N1 Zn1 N6 . 3_775 88.40(17) ?
    N4 Zn1 N6 4_576 3_775 176.76(13) ?
    N5 Zn1 N6 . 3_775 89.04(15) ?
    N6 Zn1 O1 . . 162.00(14) ?
    N1 Zn1 O1 . . 69.91(14) ?
    N4 Zn1 O1 4_576 . 98.84(14) ?
    N5 Zn1 O1 . . 70.27(15) ?
    N6 Zn1 O1 3_775 . 83.98(13) ?
    C7 N5 C6 . . 117.7(4) ?
    C7 N5 Zn1 . . 121.1(3) ?
    C6 N5 Zn1 . . 121.1(3) ?
    C10 N1 N2 . . 105.5(4) ?
    C10 N1 Zn1 . . 123.8(3) ?
    N2 N1 Zn1 . . 130.7(3) ?
    C9 O1 C11 . . 120.9(3) ?
    C9 O1 Zn1 . . 117.5(3) ?
    C11 O1 Zn1 . . 120.3(2) ?
    C4 C9 O1 . . 126.0(4) ?
    C4 C9 C6 . . 121.9(4) ?
    O1 C9 C6 . . 112.0(4) ?
    C2 C8 C5 . . 123.3(5) ?
    C2 C8 C6 . . 117.6(5) ?
    C5 C8 C6 . . 119.1(5) ?
    N5 C7 C1 . . 123.1(5) ?
    N5 C7 H7A . . 118.4 ?
    C1 C7 H7A . . 118.4 ?
    N5 C6 C8 . . 122.5(4) ?
    N5 C6 C9 . . 118.8(4) ?
    C8 C6 C9 . . 118.6(4) ?
    C3 C5 C8 . . 120.9(5) ?
    C3 C5 H5A . . 119.5 ?
    C8 C5 H5A . . 119.5 ?
    C9 C4 C3 . . 119.5(5) ?
    C9 C4 H4A . . 120.2 ?
    C3 C4 H4A . . 120.2 ?
    C5 C3 C4 . . 119.9(5) ?
    C5 C3 H3A . . 120.1 ?
    C4 C3 H3A . . 120.1 ?
    C1 C2 C8 . . 120.0(5) ?
    C1 C2 H2A . . 120.0 ?
    C8 C2 H2A . . 120.0 ?
    O1 C11 C10 . . 103.0(3) ?
    O1 C11 H11A . . 111.2 ?
    C10 C11 H11A . . 111.2 ?
    O1 C11 H11B . . 111.2 ?
    C10 C11 H11B . . 111.2 ?
    H11A C11 H11B . . 109.1 ?
    N3 N2 N1 . . 108.4(4) ?
    N4 C10 N1 . . 112.2(4) ?
    N4 C10 C11 . . 125.7(4) ?
    N1 C10 C11 . . 122.1(4) ?
    N7 N6 Zn1 . . 127.4(3) ?
    N7 N6 Zn1 . 3_775 125.3(3) ?
    Zn1 N6 Zn1 . 3_775 101.41(15) ?
    N2 N3 N4 . . 109.7(4) ?
    C2 C1 C7 . . 119.0(5) ?
    C2 C1 H1A . . 120.5 ?
    C7 C1 H1A . . 120.5 ?
    N8 N7 N6 . . 177.4(5) ?
    C10 N4 N3 . . 104.3(4) ?
    C10 N4 Zn1 . 4_575 133.6(3) ?
    N3 N4 Zn1 . 4_575 117.0(3) ?
loop_
    _geom_torsion_atom_site_label_1
    _geom_torsion_atom_site_label_2
    _geom_torsion_atom_site_label_3
    _geom_torsion_atom_site_label_4
    _geom_torsion_site_symmetry_1
    _geom_torsion_site_symmetry_2
    _geom_torsion_site_symmetry_3
    _geom_torsion_site_symmetry_4
    _geom_torsion
    _geom_torsion_publ_flag
    N6 Zn1 N5 C7 . . . . -19.6(4) ?
    N1 Zn1 N5 C7 . . . . 176.1(3) ?
    N4 Zn1 N5 C7 4_576 . . . 80.3(4) ?
    N6 Zn1 N5 C7 3_775 . . . -97.6(4) ?
    O1 Zn1 N5 C7 . . . . 178.5(4) ?
    N6 Zn1 N5 C6 . . . . 158.0(3) ?
    N1 Zn1 N5 C6 . . . . -6.3(4) ?
    N4 Zn1 N5 C6 4_576 . . . -102.1(3) ?
    N6 Zn1 N5 C6 3_775 . . . 80.0(3) ?
    O1 Zn1 N5 C6 . . . . -3.9(3) ?
    N6 Zn1 N1 C10 . . . . -154.1(3) ?
    N4 Zn1 N1 C10 4_576 . . . 106.0(4) ?
    N5 Zn1 N1 C10 . . . . 9.3(5) ?
    N6 Zn1 N1 C10 3_775 . . . -77.3(4) ?
    O1 Zn1 N1 C10 . . . . 6.9(3) ?
    N6 Zn1 N1 N2 . . . . 23.8(5) ?
    N4 Zn1 N1 N2 4_576 . . . -76.2(4) ?
    N5 Zn1 N1 N2 . . . . -172.8(3) ?
    N6 Zn1 N1 N2 3_775 . . . 100.6(4) ?
    O1 Zn1 N1 N2 . . . . -175.2(4) ?
    N6 Zn1 O1 C9 . . . . -71.8(5) ?
    N1 Zn1 O1 C9 . . . . -176.7(3) ?
    N4 Zn1 O1 C9 4_576 . . . 95.4(3) ?
    N5 Zn1 O1 C9 . . . . 4.9(3) ?
    N6 Zn1 O1 C9 3_775 . . . -86.2(3) ?
    N6 Zn1 O1 C11 . . . . 95.5(5) ?
    N1 Zn1 O1 C11 . . . . -9.5(3) ?
    N4 Zn1 O1 C11 4_576 . . . -97.4(3) ?
    N5 Zn1 O1 C11 . . . . 172.1(3) ?
    N6 Zn1 O1 C11 3_775 . . . 81.0(3) ?
    C11 O1 C9 C4 . . . . 9.5(7) ?
    Zn1 O1 C9 C4 . . . . 176.6(4) ?
    C11 O1 C9 C6 . . . . -172.2(4) ?
    Zn1 O1 C9 C6 . . . . -5.1(5) ?
    C6 N5 C7 C1 . . . . 1.2(7) ?
    Zn1 N5 C7 C1 . . . . 178.9(4) ?
    C7 N5 C6 C8 . . . . -1.8(6) ?
    Zn1 N5 C6 C8 . . . . -179.4(3) ?
    C7 N5 C6 C9 . . . . -179.6(4) ?
    Zn1 N5 C6 C9 . . . . 2.8(5) ?
    C2 C8 C6 N5 . . . . 1.6(7) ?
    C5 C8 C6 N5 . . . . -179.2(5) ?
    C2 C8 C6 C9 . . . . 179.4(4) ?
    C5 C8 C6 C9 . . . . -1.4(7) ?
    C4 C9 C6 N5 . . . . -179.8(4) ?
    O1 C9 C6 N5 . . . . 1.8(6) ?
    C4 C9 C6 C8 . . . . 2.3(7) ?
    O1 C9 C6 C8 . . . . -176.1(4) ?
    C2 C8 C5 C3 . . . . 179.5(5) ?
    C6 C8 C5 C3 . . . . 0.4(9) ?
    O1 C9 C4 C3 . . . . 176.1(5) ?
    C6 C9 C4 C3 . . . . -2.0(7) ?
    C8 C5 C3 C4 . . . . -0.1(10) ?
    C9 C4 C3 C5 . . . . 0.9(9) ?
    C5 C8 C2 C1 . . . . -180.0(6) ?
    C6 C8 C2 C1 . . . . -0.8(8) ?
    C9 O1 C11 C10 . . . . 176.3(4) ?
    Zn1 O1 C11 C10 . . . . 9.5(4) ?
    C10 N1 N2 N3 . . . . 1.5(5) ?
    Zn1 N1 N2 N3 . . . . -176.6(3) ?
    N2 N1 C10 N4 . . . . -0.3(5) ?
    Zn1 N1 C10 N4 . . . . 178.0(3) ?
    N2 N1 C10 C11 . . . . 177.4(4) ?
    Zn1 N1 C10 C11 . . . . -4.3(6) ?
    O1 C11 C10 N4 . . . . 173.4(4) ?
    O1 C11 C10 N1 . . . . -3.9(5) ?
    N1 Zn1 N6 N7 . . . . -123.2(4) ?
    N4 Zn1 N6 N7 4_576 . . . -28.2(4) ?
    N5 Zn1 N6 N7 . . . . 67.7(4) ?
    N6 Zn1 N6 N7 3_775 . . . 153.7(5) ?
    O1 Zn1 N6 N7 . . . . 139.0(4) ?
    N1 Zn1 N6 Zn1 . . . 3_775 83.13(19) ?
    N4 Zn1 N6 Zn1 4_576 . . 3_775 178.17(15) ?
    N5 Zn1 N6 Zn1 . . . 3_775 -85.94(17) ?
    N6 Zn1 N6 Zn1 3_775 . . 3_775 0.0 ?
    O1 Zn1 N6 Zn1 . . . 3_775 -14.7(5) ?
    N1 N2 N3 N4 . . . . -2.1(6) ?
    C8 C2 C1 C7 . . . . 0.3(9) ?
    N5 C7 C1 C2 . . . . -0.5(9) ?
    N1 C10 N4 N3 . . . . -1.0(5) ?
    C11 C10 N4 N3 . . . . -178.5(4) ?
    N1 C10 N4 Zn1 . . . 4_575 -153.6(3) ?
    C11 C10 N4 Zn1 . . . 4_575 28.8(7) ?
    N2 N3 N4 C10 . . . . 1.9(5) ?
    N2 N3 N4 Zn1 . . . 4_575 160.0(3) ?
loop_
    _geom_hbond_atom_site_label_D
    _geom_hbond_atom_site_label_H
    _geom_hbond_atom_site_label_A
    _geom_hbond_site_symmetry_A
    _geom_hbond_distance_DH
    _geom_hbond_distance_HA
    _geom_hbond_distance_DA
    _geom_hbond_angle_DHA
    C3 H3A N2 1_455 0.93 2.49 3.411(8) 169.8
    C11 H11B N8 2_745 0.97 2.54 3.252(7) 129.9
data_global
_journal_date_recd_electronic     2009-04-14
_journal_date_accepted     2009-05-05
_journal_name_full     'Acta Crystallographica, Section E'
_journal_year     2009
_journal_volume     65
_journal_issue      6
_journal_page_first     m632
_journal_page_last     m632
_journal_paper_category     QM
_journal_coeditor_code     BI2367
_publ_contact_author_name     'Hong-ling Cai'
_publ_contact_author_address
;
Ordered Matter Science Research Center
Southeast University,
Nanjing 210096
People's Republic of China
;
_publ_contact_author_email     'seuwangwei@gmail.com'
_publ_contact_author_fax     '86-25-52090626'
_publ_contact_author_phone     '86-25-52090626'
_publ_section_title
;\
Poly[(\m~2~-azido-\k^2^<i>N</i>^1^:<i>N</i>^1^)\
[\m~2~-5-(8-quinolyloxymethyl)tetrazolato-\
\k^4^<i>N</i>^1^,<i>O</i>,<i>N</i>^5^:<i>N</i>^4^]zinc(II)]
;
loop_
    _publ_author_name
    _publ_author_footnote
    _publ_author_address
    'Cai, Hong-ling' .
;
Ordered Matter Science Research Center
Southeast University
Nanjing 210096
People's Republic of China
;
