# Supplementary material for: Poly[(μ2-azido-κ2 N 1:N 1)[μ2-5-(8-quinolyl­oxy­methyl)tetra­zolato-κ4 N 1,O,N 5:N 4]zinc(II)]
Source: Acta Crystallogr Sect E Struct Rep Online. 2009 May 14;65(Pt 6):m632. doi: 10.1107/S1600536809016924 (PMC2969550; doi:10.1107/S1600536809016924)
Supplement: Supplementary file 2 [file e-65-0m632-Isup2.hkl]

# 
# h,k,l, Fc-squared, Fo-squared, sigma(Fo-squared) and status flag 
# 
data_I
_shelx_title ' ht in P2(1)/c' 
_shelx_refln_list_code          4 
_shelx_F_calc_maximum      237.87 
_exptl_crystal_F_000       672.00 
_reflns_d_resolution_high  0.7687 
 
loop_ 
 _symmetry_equiv_pos_as_xyz 
 'x, y, z' 
 '-x, y+1/2, -z+1/2' 
 '-x, -y, -z' 
 'x, -y-1/2, z-1/2' 
 
_cell_length_a    10.3518 
_cell_length_b    14.1082 
_cell_length_c     8.6262 
_cell_angle_alpha  90.000 
_cell_angle_beta   90.308 
_cell_angle_gamma  90.000 
 
_shelx_F_squared_multiplier     1.000 
 
loop_ 
 _refln_index_h 
 _refln_index_k 
 _refln_index_l 
 _refln_F_squared_calc 
 _refln_F_squared_meas 
 _refln_F_squared_sigma 
 _refln_observed_status 
   1   0   0    20521.05       -1.77      3.14 o 
   2   0   0    10694.65    10724.25    126.41 o 
   3   0   0      228.60      268.21     11.41 o 
   4   0   0     1285.22     1508.22     37.40 o 
   5   0   0     1366.16     1528.13     41.59 o 
   6   0   0      141.62      147.87     19.84 o 
   7   0   0     1059.30     1060.77     41.86 o 
   8   0   0     1186.67     1235.73     63.67 o 
   9   0   0      226.67      228.49     43.69 o 
  10   0   0     2060.45     2317.81    281.52 o 
  11   0   0     1300.51     1630.78    310.94 o 
  12   0   0      523.07      488.33    112.72 o 
  13   0   0      120.65      105.34     23.63 o 
   1   1   0     3792.20       -3.09      3.09 o 
   2   1   0     1073.20     1107.85      9.52 o 
   3   1   0      136.08      115.16     10.40 o 
   4   1   0     1628.38     1480.14     15.46 o 
   5   1   0     6082.16     5957.38     45.54 o 
   6   1   0     5530.59     5734.25    132.27 o 
   7   1   0     1784.26     1850.29     49.37 o 
   8   1   0      212.46      213.82     18.45 o 
   9   1   0      134.60      138.55     17.52 o 
  10   1   0       90.56       96.26     12.53 o 
  11   1   0       29.56       41.61      9.68 o 
  12   1   0      145.83      122.12     19.49 o 
  13   1   0      109.44       73.75     14.66 o 
   0   2   0     1646.22     1880.73     17.12 o 
   1   2   0      955.59      786.24      8.44 o 
   2   2   0       17.34       19.45      2.39 o 
   3   2   0       33.83       60.74      4.74 o 
   4   2   0      157.21      208.47      9.52 o 
   5   2   0      250.70      280.45     12.16 o 
   6   2   0      330.40      354.07     20.00 o 
   7   2   0      606.40      580.48     23.35 o 
   8   2   0     1137.23     1034.72     39.97 o 
   9   2   0      149.08      166.78     20.09 o 
  10   2   0      309.71      293.54     37.52 o 
  11   2   0       39.83       25.85      7.81 o 
  12   2   0       33.76       31.25     11.26 o 
  13   2   0       27.64       25.04     14.55 o 
   2   3   0    13578.26    13330.66    148.63 o 
   3   3   0     6927.91     6429.92     57.98 o 
   4   3   0     7687.10     7841.08     62.48 o 
   5   3   0      611.86      578.23     15.89 o 
   6   3   0     2251.95     2391.78     59.95 o 
   7   3   0     2279.08     2365.44     76.63 o 
   8   3   0     1605.75     1604.38     58.37 o 
   9   3   0     1487.24     1608.13    151.76 o 
  10   3   0       44.16       50.86      8.91 o 
  11   3   0        0.53        3.92      3.98 o 
  12   3   0       52.92       47.50     10.18 o 
  13   3   0      118.52      124.31     26.25 o 
   0   4   0      108.20      102.12     12.18 o 
   1   4   0       34.47       32.10      3.03 o 
   2   4   0     2844.74     2786.23     30.76 o 
   4   4   0      129.01      131.80     12.68 o 
   5   4   0      277.75      259.98     12.35 o 
   6   4   0       83.69       96.56      8.08 o 
   7   4   0       90.98       89.65      9.08 o 
   8   4   0      706.20      789.32     45.74 o 
   9   4   0     1078.87     1070.16    101.06 o 
  10   4   0      618.79      666.48     68.70 o 
  11   4   0      400.12      384.15     64.72 o 
  12   4   0       17.90       24.35      9.30 o 
  13   4   0      415.49      401.53     71.39 o 
   1   5   0      647.86      699.51      9.99 o 
   2   5   0     1764.82     1867.74     23.12 o 
   3   5   0      364.91      409.56     14.39 o 
   4   5   0        4.81        8.08      3.75 o 
   5   5   0      404.78      420.64     14.88 o 
   6   5   0      158.63      127.58      8.23 o 
   7   5   0       20.46       23.49      8.50 o 
   8   5   0        0.14        6.95      4.59 o 
   9   5   0       71.95       77.02     11.90 o 
  10   5   0       28.46       34.76      8.89 o 
  11   5   0        0.42        9.11      8.65 o 
  12   5   0       44.18       44.49     23.61 o 
   0   6   0     6120.68     6072.84     57.03 o 
   1   6   0     4165.53     4065.39     29.79 o 
   2   6   0     1378.66     1321.87     14.31 o 
   3   6   0     1084.16     1055.95     20.36 o 
   4   6   0        2.73       10.11      6.38 o 
   5   6   0        1.10       10.15      6.67 o 
   6   6   0        2.03       19.03      8.07 o 
   7   6   0      609.37      621.83     35.25 o 
   8   6   0     1810.51     1922.08    192.46 o 
   9   6   0     1535.77     1680.11    165.37 o 
  10   6   0     1074.35     1128.37    174.93 o 
  11   6   0      926.55     1009.78    149.92 o 
  12   6   0      350.44      319.07     47.53 o 
   1   7   0        3.97        6.72      2.43 o 
   2   7   0     1057.57     1072.95     19.58 o 
   3   7   0     2691.21     2810.18     85.49 o 
   4   7   0     3619.29     3829.45    112.44 o 
   5   7   0     2957.19     3063.71    107.69 o 
   6   7   0     2985.52     3297.47    144.71 o 
   7   7   0     1541.66     1681.34     91.31 o 
   8   7   0     1100.35     1007.00     79.56 o 
   9   7   0        9.53       12.77      6.47 o 
  10   7   0        4.79       13.65     10.22 o 
  11   7   0        4.64       16.91      6.89 o 
  12   7   0        4.07       37.12     15.34 o 
   0   8   0     2278.62     2453.39     85.46 o 
   1   8   0      436.72      480.99     16.86 o 
   2   8   0       63.22       55.60      6.08 o 
   3   8   0       43.33       39.04      6.99 o 
   4   8   0      114.82      114.08     12.82 o 
   5   8   0      176.79      182.47     20.67 o 
   6   8   0      188.94      215.02     23.17 o 
   7   8   0      107.67      103.33     16.90 o 
   8   8   0       73.06       44.44      9.16 o 
   9   8   0      411.17      410.35     74.13 o 
  10   8   0        5.18       14.54      7.83 o 
  11   8   0        2.02        1.09     10.94 o 
  12   8   0        6.36       21.61      8.55 o 
   1   9   0       42.67       67.82      7.56 o 
   2   9   0      348.34      281.71     18.73 o 
   3   9   0      361.33      386.66     33.29 o 
   4   9   0      572.48      529.74     27.29 o 
   5   9   0     1481.73     1600.24     61.35 o 
   6   9   0      973.46     1101.44     59.96 o 
   7   9   0      766.56      864.26     76.75 o 
   8   9   0      241.11      238.98     30.95 o 
   9   9   0      138.84      176.40     41.55 o 
  10   9   0        5.20       13.64      7.21 o 
  11   9   0       14.20        7.13     13.48 o 
   0  10   0     1233.10     1347.42     65.57 o 
   1  10   0     3817.36     4398.33    142.01 o 
   2  10   0     3238.08     3415.39    120.04 o 
   3  10   0     1757.70     1908.58     70.92 o 
   4  10   0      501.24      551.79     32.05 o 
   5  10   0        7.37        8.88      5.89 o 
   6  10   0       64.33       73.61     11.33 o 
   7  10   0      134.48      155.20     26.25 o 
   8  10   0      326.66      357.05     63.96 o 
   9  10   0      747.96      741.19    111.19 o 
  10  10   0      263.40      270.07     52.81 o 
  11  10   0      212.09      193.99     49.35 o 
   1  11   0        1.54        4.07      2.69 o 
   2  11   0       17.91       25.06      7.91 o 
   3  11   0      401.34      414.79     48.63 o 
   4  11   0       13.34       23.18      6.31 o 
   5  11   0      487.40      495.73     68.92 o 
   6  11   0        8.06       15.59      5.44 o 
   7  11   0       10.89       13.88      5.58 o 
   8  11   0      113.06      119.86     24.99 o 
   9  11   0        0.36        8.79     11.98 o 
  10  11   0        9.23       26.12     12.23 o 
   0  12   0     1155.41     1221.03     81.59 o 
   1  12   0      724.19      794.67     50.64 o 
   2  12   0      369.07      356.63     49.96 o 
   3  12   0      887.78      894.10     90.66 o 
   4  12   0       21.28       26.19      7.41 o 
   5  12   0        1.43        5.24      5.94 o 
   6  12   0       14.71       18.77      6.24 o 
   7  12   0      224.70      217.75     57.58 o 
   8  12   0      301.89      306.20     51.29 o 
   9  12   0      204.31      184.44     37.68 o 
  10  12   0       80.74       62.40     14.46 o 
   1  13   0      271.03      274.26     32.17 o 
   2  13   0      678.70      766.84     64.49 o 
   3  13   0      765.55      876.55     86.93 o 
   4  13   0     1203.48     1296.85    116.20 o 
   5  13   0     1684.89     1769.98    269.34 o 
   6  13   0     1277.99     1529.99    263.08 o 
   7  13   0      549.04      606.40     80.96 o 
   8  13   0      180.87      179.32     38.23 o 
   9  13   0       50.39       62.21     17.83 o 
   0  14   0      864.23     1019.89    158.03 o 
   1  14   0      518.79      488.31     67.71 o 
   2  14   0       98.65      118.81     15.94 o 
   3  14   0       35.96       31.82     14.93 o 
   4  14   0      385.80      357.07     70.49 o 
   5  14   0       61.80       66.26     13.91 o 
   6  14   0       64.45       56.12     12.13 o 
   7  14   0       34.20       32.02     11.66 o 
   8  14   0        4.86       -1.71     13.67 o 
   1  15   0        0.36       12.29      7.83 o 
   2  15   0       49.08       45.58     10.87 o 
   3  15   0      213.54      189.93     32.94 o 
   4  15   0      362.01      316.20     49.55 o 
   5  15   0        4.46        3.62      8.40 o 
   6  15   0       44.46       26.08      9.78 o 
   7  15   0       38.84       66.13     22.06 o 
   0  16   0      688.17      854.73    154.58 o 
   1  16   0      432.11      413.36     69.98 o 
   2  16   0      506.01      540.14    101.61 o 
   3  16   0      348.87      337.71     56.91 o 
   4  16   0       77.27       82.04     15.24 o 
   5  16   0       23.23       22.19      7.63 o 
   6  16   0        7.16       15.92      7.20 o 
   1  17   0        6.97        7.16      6.93 o 
   2  17   0       76.13       88.63     19.27 o 
   3  17   0      179.93      158.75     29.32 o 
   4  17   0      233.11      209.90     45.41 o 
   0  18   0      127.23      105.13     31.85 o 
   1  18   0        0.38        1.30      8.24 o 
   2  18   0        3.54       36.47     28.13 o 
 -13   1   1        5.25       15.08      8.44 o 
 -12   1   1       12.02       14.66      6.67 o 
 -11   1   1      329.15      317.78     57.97 o 
 -10   1   1     1032.74     1127.15    107.65 o 
  -9   1   1     1393.91     1443.76    132.70 o 
  -8   1   1      279.59      311.79     24.78 o 
  -5   1   1     3061.98     3016.49     40.53 o 
  -4   1   1      208.63      213.87     41.36 o 
  -1   1   1      212.33      196.11      4.29 o 
   2   1   1     1519.81     1510.97     25.51 o 
   6   1   1      520.75      508.94     24.57 o 
   7   1   1      266.93      247.82     24.15 o 
   8   1   1     1123.92     1156.33     44.07 o 
   9   1   1        2.70       24.91      5.96 o 
  10   1   1      386.50      412.88     49.54 o 
  11   1   1      475.17      468.38     84.31 o 
  12   1   1      307.04      283.07     50.94 o 
  13   1   1      349.68      295.36     63.21 o 
 -13   2   1      501.98      415.94     76.19 o 
 -12   2   1      334.48      282.14     54.54 o 
 -11   2   1      393.58      398.74     80.96 o 
 -10   2   1      168.23      191.66     26.13 o 
  -9   2   1      204.87      225.59     28.35 o 
  -8   2   1      283.26      282.01     25.20 o 
  -7   2   1      937.50      939.55     35.46 o 
  -6   2   1     1503.42     1551.43     42.11 o 
   0   2   1     8941.85     8532.01     42.09 o 
   1   2   1      408.47      452.44      7.07 o 
   3   2   1      537.48      575.21     30.10 o 
   8   2   1      209.53      266.72     22.85 o 
   9   2   1     1328.88     1433.19    134.12 o 
  10   2   1      558.72      589.99     61.75 o 
  11   2   1      122.93      120.57     22.04 o 
  12   2   1        8.02       14.78      8.55 o 
  13   2   1        2.66       18.39      8.02 o 
 -13   3   1       33.68       29.27      8.42 o 
 -12   3   1       24.62       22.39      7.86 o 
 -11   3   1       34.72       34.76      9.80 o 
 -10   3   1       63.41       56.47      8.17 o 
  -9   3   1        8.10       12.41      4.69 o 
  -8   3   1      348.78      373.44     31.36 o 
  -7   3   1       78.10       96.63      9.05 o 
  -6   3   1       73.98       82.15      6.77 o 
  -2   3   1      302.84      295.37     11.16 o 
  -1   3   1      290.26      327.74     18.64 o 
   0   3   1     5525.23     5919.55     49.51 o 
   5   3   1      411.06      383.43     17.73 o 
   6   3   1      309.36      323.01     25.13 o 
   7   3   1        1.41        5.52      4.29 o 
   8   3   1       50.70       56.17      7.99 o 
   9   3   1       22.17       22.51      7.57 o 
  10   3   1      327.06      337.54     43.79 o 
  11   3   1      118.81      120.36     21.01 o 
  12   3   1       11.54        9.41      6.67 o 
  13   3   1        3.76       18.61     14.94 o 
 -13   4   1      138.86      125.69     45.44 o 
 -12   4   1       86.53       90.27     17.98 o 
 -11   4   1      231.47      221.85     40.57 o 
 -10   4   1      156.74      148.20     20.66 o 
  -9   4   1      201.30      199.01     20.40 o 
  -8   4   1       11.68       17.77      5.15 o 
  -7   4   1       88.10       85.03     10.08 o 
  -6   4   1      422.85      408.24     19.37 o 
  -5   4   1     1823.16     1674.07     44.49 o 
  -1   4   1       73.32      108.10     19.14 o 
   0   4   1      694.88      683.01     10.22 o 
   2   4   1       58.18       33.48     17.51 o 
   3   4   1      213.33      315.07     39.21 o 
   5   4   1     1055.54     1069.70     28.67 o 
   8   4   1     2411.64     2475.59    223.74 o 
   9   4   1      576.02      572.46     52.89 o 
  10   4   1      496.14      450.63     47.54 o 
  11   4   1       36.45       22.73      9.41 o 
  12   4   1       11.77       26.33      9.87 o 
  13   4   1        1.12       13.49     11.48 o 
 -12   5   1      148.65      120.90     24.50 o 
 -11   5   1      396.41      378.88     63.25 o 
 -10   5   1      826.11      873.16    148.73 o 
  -9   5   1     2245.63     2466.32    235.22 o 
  -8   5   1     1825.30     2052.27    262.60 o 
  -5   5   1      260.91      216.46     19.68 o 
  -4   5   1     4921.07     5525.81     90.41 o 
  -3   5   1       21.48       31.36      4.18 o 
  -2   5   1      381.64      372.32     42.77 o 
   0   5   1      370.25      301.88      7.16 o 
   4   5   1     6133.12     6270.87    124.80 o 
   5   5   1      184.32      162.95     15.95 o 
   6   5   1      103.44      101.90     11.23 o 
   7   5   1        4.11        6.28      3.21 o 
   8   5   1      212.26      201.71     18.10 o 
   9   5   1      596.59      637.09     64.77 o 
  10   5   1      491.44      563.98     91.56 o 
  11   5   1      714.28      798.91     87.18 o 
  12   5   1      425.70      447.22     77.63 o 
 -12   6   1        4.27       14.91      7.64 o 
 -11   6   1       55.44       53.10     11.27 o 
 -10   6   1       34.25       35.30     13.69 o 
  -9   6   1        8.60       14.35      9.56 o 
  -8   6   1      323.04      278.35     36.12 o 
  -7   6   1      497.82      508.67     41.64 o 
  -6   6   1      797.30      783.89     37.59 o 
  -5   6   1       75.49       78.27      9.15 o 
  -1   6   1      587.18      560.39     15.72 o 
   0   6   1      724.41      791.93     13.24 o 
   2   6   1        6.50        7.36      4.07 o 
   3   6   1      294.88      291.95     27.32 o 
   4   6   1     2207.74       -2.99      2.99 o 
   5   6   1       37.95       43.43      4.53 o 
   6   6   1      769.22      860.63     38.74 o 
   7   6   1      383.54      423.25     30.20 o 
   8   6   1      986.58     1000.46    102.82 o 
   9   6   1      353.38      335.41     43.88 o 
  10   6   1       81.17       63.33     12.01 o 
  11   6   1       53.02       29.15      9.28 o 
  12   6   1       37.35       25.93      8.64 o 
 -12   7   1       18.83       34.85     10.65 o 
 -11   7   1       18.02       15.77     12.29 o 
 -10   7   1      117.37       99.79     20.64 o 
  -9   7   1      101.74      119.01     20.61 o 
  -8   7   1        4.30        6.03      7.87 o 
  -7   7   1      168.68      182.38     22.26 o 
  -6   7   1      295.23      290.84     26.84 o 
  -5   7   1       98.74      107.35     13.40 o 
  -4   7   1       55.88       61.72      6.61 o 
  -3   7   1        0.15       14.42      5.02 o 
  -2   7   1      867.65      885.53     28.78 o 
   0   7   1      653.59      674.19     32.49 o 
   2   7   1     1719.70     1638.13     44.83 o 
   3   7   1     1511.10       -1.44      1.44 o 
   5   7   1      940.77     1013.42     91.15 o 
   6   7   1      479.79      475.04     48.80 o 
   7   7   1      222.86      226.04     25.57 o 
   8   7   1       33.99       22.07      7.55 o 
   9   7   1       36.66       28.96      7.32 o 
  10   7   1      153.08      137.31     24.16 o 
  11   7   1      202.83      195.27     40.36 o 
  12   7   1      210.26      209.08     44.67 o 
 -12   8   1      321.32      276.67     64.72 o 
 -11   8   1      383.33      363.65     59.53 o 
 -10   8   1      213.70      241.76     40.13 o 
  -9   8   1      176.86      194.90     36.27 o 
  -8   8   1       23.58       32.42     11.33 o 
  -7   8   1      136.87      150.43     20.65 o 
  -6   8   1      148.54      166.02     23.32 o 
  -5   8   1     1052.05     1066.71     43.35 o 
  -4   8   1     1644.64     1573.73     65.77 o 
  -1   8   1     1737.97     1692.15     45.72 o 
   0   8   1     1701.93     1810.76     44.28 o 
   1   8   1     2021.80     2057.21     50.59 o 
   2   8   1      298.08      364.06     38.82 o 
   3   8   1      582.88      526.73     20.52 o 
   4   8   1     1915.54     2045.07     73.36 o 
   5   8   1     2335.91     2453.50     88.76 o 
   7   8   1     1854.80     2115.48    210.66 o 
   8   8   1     1901.16     2058.46    221.98 o 
   9   8   1      691.86      781.06    116.38 o 
  10   8   1      378.27      374.93     53.10 o 
  11   8   1      193.43      170.13     41.16 o 
  12   8   1       25.89       30.66     12.34 o 
 -11   9   1       50.29       32.58      8.06 o 
 -10   9   1      115.50      137.44     23.85 o 
  -9   9   1      333.54      321.45     87.38 o 
  -8   9   1      731.02      729.28     94.18 o 
  -7   9   1       67.91      112.41     18.45 o 
  -6   9   1      120.46      138.40     21.69 o 
  -5   9   1      113.80      116.80     12.82 o 
  -4   9   1       32.29       37.87      5.92 o 
  -3   9   1       13.27        2.31      8.24 o 
  -2   9   1      195.27      182.26     12.85 o 
  -1   9   1     2190.96     2348.76     57.72 o 
   0   9   1     1076.23     1135.65     31.31 o 
   1   9   1     2870.07     2986.19     74.95 o 
   4   9   1      801.92      881.23    108.10 o 
   5   9   1      150.51      170.95     17.26 o 
   6   9   1      244.50      248.60     37.37 o 
   7   9   1      189.76      184.47     25.24 o 
   8   9   1      197.49      167.52     23.82 o 
   9   9   1       75.73       70.41     16.59 o 
  10   9   1       17.21       18.94     11.02 o 
  11   9   1       39.00       31.77     12.12 o 
 -11  10   1       14.47       24.59     14.38 o 
 -10  10   1        0.77       23.80      9.84 o 
  -9  10   1       92.77       89.69     16.08 o 
  -8  10   1        2.04       14.10      7.85 o 
  -7  10   1      181.62      210.60     36.26 o 
  -6  10   1      143.70      150.14     18.90 o 
  -5  10   1       32.69       29.92      6.76 o 
  -4  10   1      250.92      240.99     22.72 o 
  -3  10   1      318.55      374.95     37.64 o 
  -2  10   1      787.64      827.52    111.91 o 
   0  10   1      547.36      565.86     27.31 o 
   1  10   1        0.64        4.91      4.15 o 
   2  10   1       63.58       70.77      7.39 o 
   3  10   1       18.31       14.14      6.09 o 
   4  10   1      441.15      450.86     34.99 o 
   5  10   1       28.91       35.70      9.09 o 
   6  10   1      137.43      121.28     15.41 o 
   7  10   1        9.32        4.48      6.17 o 
   8  10   1       24.63       14.21     11.38 o 
   9  10   1       34.79       41.21     10.75 o 
  10  10   1       34.71       15.94     12.05 o 
  11  10   1        0.95       15.57     14.13 o 
 -10  11   1      283.01      293.01     34.36 o 
  -9  11   1      559.17      630.65    107.26 o 
  -8  11   1     1583.26     1920.23    214.28 o 
  -7  11   1     1457.70     1655.41    299.38 o 
  -6  11   1     1192.19     1325.23    152.35 o 
  -5  11   1       23.58       16.06      7.50 o 
  -4  11   1      191.30      243.20     32.30 o 
  -3  11   1        4.10        1.11      6.29 o 
  -2  11   1      431.51      472.46     26.17 o 
  -1  11   1     1477.31     1547.66     54.43 o 
   0  11   1     2264.78     2507.34     81.73 o 
   1  11   1      899.79      921.34     32.98 o 
   2  11   1     1516.59     1813.39    182.57 o 
   3  11   1     1119.69     1065.01    107.08 o 
   4  11   1     2726.41     2751.09    236.07 o 
   5  11   1      108.95       94.08     14.22 o 
   6  11   1        1.86        0.48      6.87 o 
   7  11   1       66.97       54.63      9.97 o 
   8  11   1       34.49       15.18      8.38 o 
   9  11   1       60.80       83.24     24.12 o 
  10  11   1      216.59      205.68     41.33 o 
 -10  12   1       11.93       33.36     13.23 o 
  -9  12   1        0.58       15.33     10.84 o 
  -8  12   1       47.72       11.76     26.71 o 
  -7  12   1      298.99      278.41     51.47 o 
  -6  12   1      422.58      424.74     97.57 o 
  -5  12   1     1516.17     1731.72    186.45 o 
  -4  12   1      439.52      505.06     57.20 o 
  -3  12   1      918.70     1030.81    104.85 o 
  -2  12   1     2067.33     2402.87    199.32 o 
  -1  12   1     1873.27     1914.53    174.81 o 
   0  12   1      461.99      492.37     31.12 o 
   1  12   1        4.12       11.73      7.07 o 
   2  12   1      245.80      243.71     33.67 o 
   3  12   1      335.32      327.50     44.32 o 
   4  12   1       29.30       18.89      8.09 o 
   5  12   1      988.25      997.93    102.54 o 
   6  12   1      375.01      344.82     60.02 o 
   7  12   1      147.24      177.18     29.15 o 
   8  12   1      142.06      109.58     23.90 o 
   9  12   1      146.58      129.66     32.59 o 
  10  12   1      125.08      110.35     32.56 o 
  -9  13   1       18.97       30.54     10.04 o 
  -8  13   1        5.40       18.29     12.66 o 
  -7  13   1        9.47       18.60      8.59 o 
  -6  13   1        1.53       11.39      8.95 o 
  -5  13   1      117.11      126.97     25.75 o 
  -4  13   1     1134.68     1187.71    111.95 o 
  -3  13   1        6.29       11.14      5.95 o 
  -2  13   1        7.12       10.68      7.80 o 
  -1  13   1       10.78       12.44      6.12 o 
   0  13   1        0.83        8.02     12.61 o 
   1  13   1        3.67       12.71      5.81 o 
   2  13   1       56.99       52.00     11.18 o 
   3  13   1      131.52      162.08     25.87 o 
   4  13   1        5.31        3.76      7.22 o 
   5  13   1      520.13      555.08     95.46 o 
   6  13   1        9.09       10.47      7.63 o 
   7  13   1        8.68       15.34      7.44 o 
   8  13   1       11.35       22.12      9.35 o 
   9  13   1       12.69       21.51     15.75 o 
  -8  14   1        2.30       13.95     11.04 o 
  -7  14   1       90.37       93.45     21.05 o 
  -6  14   1      238.10      273.78     49.14 o 
  -5  14   1      369.85      372.83     67.89 o 
  -4  14   1     1291.11     1404.37    230.97 o 
  -3  14   1      844.20      906.52    134.69 o 
  -2  14   1      644.26      706.83     80.82 o 
  -1  14   1      320.45      323.57     43.22 o 
   0  14   1      444.47      496.01     69.57 o 
   1  14   1      192.49      210.49     31.84 o 
   2  14   1       90.05      108.69     16.89 o 
   3  14   1        1.55       12.85      7.43 o 
   4  14   1      452.77      448.12     92.36 o 
   5  14   1       44.52       40.55      9.86 o 
   6  14   1      552.69      485.53     80.00 o 
   7  14   1      351.58      373.61     71.48 o 
   8  14   1      318.75      319.49     67.60 o 
  -7  15   1      194.98      162.34     33.06 o 
  -6  15   1      231.31      232.70     47.55 o 
  -5  15   1      452.83      380.40     70.59 o 
  -4  15   1       33.85       20.53      9.41 o 
  -3  15   1        3.24        2.64      6.53 o 
  -2  15   1       11.75       10.30      5.46 o 
  -1  15   1       29.69       33.12      9.92 o 
   0  15   1      252.41      280.40     58.54 o 
   1  15   1      871.66      931.29    162.58 o 
   2  15   1      696.78      751.40    136.15 o 
   3  15   1      491.96      467.52     73.06 o 
   4  15   1       71.91       70.26     12.36 o 
   5  15   1      459.76      393.65     67.34 o 
   6  15   1      149.35      167.21     50.09 o 
   7  15   1       39.93       60.38     14.75 o 
  -6  16   1       21.06       20.16      9.61 o 
  -5  16   1       64.46       75.63     11.42 o 
  -4  16   1       53.09       50.28     13.68 o 
  -3  16   1       17.77       14.46      8.00 o 
  -2  16   1       30.22       62.93     20.61 o 
  -1  16   1       23.13       22.71      7.73 o 
   0  16   1       35.29       41.70      8.65 o 
   1  16   1      160.44      171.62     25.50 o 
   2  16   1       39.44       29.87     10.90 o 
   3  16   1       63.17       42.10      8.90 o 
   4  16   1      112.98       91.74     17.06 o 
   5  16   1        1.10        1.50     12.68 o 
   6  16   1        4.62       18.03     14.63 o 
  -4  17   1        0.85       15.29      7.03 o 
  -3  17   1       61.12       47.35     16.83 o 
  -2  17   1      126.05      108.75     28.67 o 
  -1  17   1       86.74       59.01     20.64 o 
   0  17   1      340.49      350.36     68.12 o 
   1  17   1      320.60      316.43     66.34 o 
   2  17   1      270.66      277.42     55.30 o 
   3  17   1      248.99      234.99     32.43 o 
   4  17   1      154.54      164.70     39.05 o 
  -1  18   1      203.06      194.57     36.14 o 
   0  18   1       61.79       58.14     15.93 o 
   1  18   1        1.55        7.76      7.41 o 
   2  18   1        4.69        6.70     12.36 o 
 -13   0   2       50.70       62.54     19.47 o 
 -12   0   2       27.81       40.26     13.55 o 
 -11   0   2      133.73      123.03     44.59 o 
 -10   0   2      394.37      398.50     67.47 o 
  -9   0   2     3907.37     4144.60    410.18 o 
  -6   0   2     3772.67     3893.46    131.31 o 
  -5   0   2      371.10      425.48     51.95 o 
  -3   0   2       50.68      137.75     35.03 o 
   0   0   2        3.58       27.08      6.67 o 
   6   0   2     2168.81     2290.44     79.67 o 
   7   0   2     1052.17     1002.30     51.54 o 
   8   0   2      445.80      383.42     53.88 o 
   9   0   2      714.85      770.22    113.13 o 
  10   0   2        5.64       11.88      7.62 o 
  11   0   2       56.32       43.71     15.51 o 
  12   0   2      132.73      130.47     29.38 o 
  13   0   2      288.12      232.43     94.27 o 
 -13   1   2      327.06      252.67     57.92 o 
 -12   1   2      111.33       98.88     19.22 o 
 -11   1   2      284.60      262.71     50.28 o 
 -10   1   2      584.95      574.83     58.97 o 
  -9   1   2      206.93      231.40     27.09 o 
  -7   1   2      237.48      266.85     24.44 o 
  -6   1   2       52.37       64.70      6.79 o 
  -5   1   2     1155.31     1106.05     47.90 o 
  -4   1   2       52.97       36.65      4.42 o 
  -3   1   2     1701.99     1620.95     20.29 o 
  -2   1   2      376.21      319.93      7.10 o 
  -1   1   2      127.09      123.12      7.69 o 
   0   1   2     1030.87     1224.20     17.90 o 
   2   1   2      553.15      472.97     18.00 o 
   3   1   2     2307.91     2045.18     39.61 o 
   4   1   2       82.63       77.20      6.74 o 
   5   1   2      311.80      343.53     30.44 o 
   6   1   2      537.80      496.61     47.99 o 
   7   1   2      854.52      852.44     32.99 o 
   8   1   2      321.19      355.77     27.45 o 
   9   1   2      518.19      489.38     56.28 o 
  10   1   2      558.04      537.86     61.89 o 
  11   1   2      141.64      123.20     23.59 o 
  12   1   2        1.86       16.97      4.06 o 
  13   1   2       47.85       43.72     11.70 o 
 -13   2   2        0.35       15.11     11.24 o 
 -12   2   2      135.73      148.51     31.76 o 
 -11   2   2       19.59       33.71      9.29 o 
 -10   2   2       80.83       70.75     12.22 o 
  -9   2   2      663.26      652.24     72.03 o 
  -8   2   2      128.94      135.14     10.89 o 
  -7   2   2      589.84      583.48     25.86 o 
  -6   2   2     2220.02     2130.87     53.76 o 
  -2   2   2      223.08      209.07     27.33 o 
  -1   2   2      535.25      464.97     36.37 o 
   0   2   2    18008.25    18722.76    141.24 o 
   2   2   2      526.43      507.67     10.49 o 
   3   2   2     1051.38     1024.30     81.60 o 
   4   2   2        4.08       16.53      4.91 o 
   5   2   2      536.08      498.23     16.64 o 
   6   2   2     2473.48     2509.72     67.02 o 
   7   2   2      830.59      890.74     35.96 o 
   8   2   2       16.79       18.71      7.17 o 
   9   2   2      633.09      702.40     74.31 o 
  10   2   2        0.16       17.25      6.18 o 
  11   2   2        3.28       12.68      6.63 o 
  12   2   2        3.18       16.45     10.45 o 
  13   2   2      141.84      129.75     36.86 o 
 -13   3   2      312.11      224.81     89.02 o 
 -12   3   2      291.88      275.37     63.41 o 
 -11   3   2     1204.29     1390.90    137.59 o 
 -10   3   2     1076.07     1153.06    109.39 o 
  -9   3   2      262.88      259.91     31.60 o 
  -8   3   2      365.94      368.59     29.63 o 
  -7   3   2      207.01      203.07     14.52 o 
  -6   3   2      314.66      318.50     14.54 o 
  -2   3   2     3120.73     3237.20     32.26 o 
  -1   3   2     5957.53     6011.68     89.53 o 
   0   3   2    56583.84    56388.64    606.05 o 
   2   3   2     3092.58     3106.49     30.20 o 
   4   3   2      396.72      560.42     34.55 o 
   5   3   2        9.29        8.03      4.23 o 
   6   3   2      590.71      633.27     22.16 o 
   7   3   2     1808.45     1747.46    211.00 o 
   8   3   2     3663.04     3943.06    355.79 o 
   9   3   2      501.97      523.44     55.92 o 
  10   3   2     1530.57     1570.52    146.90 o 
  11   3   2      737.28      758.59     96.43 o 
  12   3   2      382.19      379.36     64.24 o 
  13   3   2      184.37      166.60     51.51 o 
 -12   4   2        2.86        9.83     10.14 o 
 -11   4   2        8.68        2.01      8.61 o 
 -10   4   2       50.29       43.00      8.80 o 
  -9   4   2       87.20       86.25     13.88 o 
  -8   4   2      254.07      211.87     23.17 o 
  -5   4   2     3393.25     3290.33     86.22 o 
  -4   4   2     3877.89     4274.85     70.82 o 
  -3   4   2     2680.80     2926.43     65.35 o 
  -2   4   2     3076.16     3332.80     72.78 o 
   0   4   2     1277.46     1271.02     14.97 o 
   1   4   2      843.80      975.88     42.14 o 
   2   4   2     2808.78     2975.97     27.40 o 
   3   4   2     2421.73     2564.95     31.53 o 
   4   4   2     4944.43     5185.02     56.58 o 
   5   4   2     3261.55     3054.93     79.39 o 
   6   4   2     1945.95     2104.24     55.29 o 
   7   4   2      497.53      553.72     26.16 o 
   8   4   2       18.32       20.11      4.69 o 
   9   4   2        3.42       11.71      4.65 o 
  10   4   2      332.24      336.35     56.42 o 
  11   4   2      155.72      192.22     29.44 o 
  12   4   2      165.87      156.89     35.69 o 
 -12   5   2        0.37       14.30     10.00 o 
 -11   5   2        3.52        9.81      7.21 o 
 -10   5   2       61.21       62.77     14.13 o 
  -9   5   2       86.80       96.27     14.55 o 
  -8   5   2       23.62       20.40      7.35 o 
  -7   5   2       18.33       20.97      4.74 o 
  -6   5   2      298.41      289.43     31.54 o 
  -4   5   2      321.65      331.71     23.52 o 
  -3   5   2       94.96      123.64      9.48 o 
  -2   5   2      305.11      317.68     10.90 o 
   0   5   2      488.17      552.57     10.70 o 
   1   5   2      308.08      340.61     55.84 o 
   2   5   2      488.45      464.88     15.73 o 
   3   5   2        0.05        5.21      3.55 o 
   4   5   2      281.82      260.57     13.21 o 
   5   5   2       70.03       74.09      7.24 o 
   6   5   2        0.17        8.38      4.23 o 
   7   5   2        7.77       16.89      5.14 o 
   8   5   2      197.43      175.04     22.66 o 
   9   5   2      379.72      336.56     47.38 o 
  10   5   2        2.35       12.05      6.50 o 
  11   5   2       10.62        9.80     10.17 o 
  12   5   2        7.78       18.84      8.57 o 
 -12   6   2        7.22       18.74      8.27 o 
 -11   6   2        0.11        9.11     10.86 o 
 -10   6   2        1.48        9.71      7.61 o 
  -9   6   2      629.95      700.47    101.43 o 
  -8   6   2      742.19      799.52     98.10 o 
  -7   6   2      784.50      866.06     57.07 o 
  -6   6   2     1127.33     1210.97     58.77 o 
  -5   6   2     1957.92     1983.45     60.97 o 
  -4   6   2     1706.66     1694.02     42.33 o 
  -3   6   2     2113.33     2091.26     51.66 o 
  -2   6   2      297.15      292.50     66.87 o 
   0   6   2       12.03       10.64      3.34 o 
   3   6   2     4422.30     4174.57    175.28 o 
   5   6   2     1739.33     1890.95     49.21 o 
   6   6   2     1628.83     1714.59     71.69 o 
   7   6   2     1284.93     1324.24     62.69 o 
   8   6   2      668.37      700.14     77.08 o 
   9   6   2        1.75        9.06      7.30 o 
  10   6   2        8.77       24.45     10.07 o 
  11   6   2       85.67       90.51     17.68 o 
  12   6   2      224.05      217.62     40.76 o 
 -12   7   2       74.04       56.03     14.42 o 
 -11   7   2      248.19      237.18     46.92 o 
 -10   7   2      246.25      265.26     47.09 o 
  -9   7   2      781.98      817.31    101.74 o 
  -8   7   2        2.51       21.43      9.21 o 
  -7   7   2       58.61       62.17     23.47 o 
  -6   7   2      142.71      151.73     16.74 o 
  -5   7   2       62.32       69.09     15.95 o 
  -2   7   2     5527.54     5532.60    315.47 o 
  -1   7   2     4608.17     4804.38    122.41 o 
   0   7   2     1289.70     1244.11     34.48 o 
   1   7   2     5910.43     6332.04    145.85 o 
   2   7   2     2846.06     2808.71     67.01 o 
   3   7   2     1001.47     1000.81     27.43 o 
   4   7   2       77.29       80.07      6.77 o 
   5   7   2      284.52      267.09     24.67 o 
   6   7   2      104.85      109.03     11.30 o 
   7   7   2      286.97      310.01     45.49 o 
   8   7   2      859.47      929.85     74.23 o 
   9   7   2      822.18      898.47     99.42 o 
  10   7   2      351.76      344.74     67.07 o 
  11   7   2      232.38      265.01     51.96 o 
  12   7   2       71.96       51.66     14.69 o 
 -11   8   2        0.14       10.36      9.19 o 
 -10   8   2       26.60       25.98      9.47 o 
  -9   8   2        5.44       19.41      9.52 o 
  -8   8   2      155.50      202.15     33.46 o 
  -7   8   2       15.87       14.85      9.16 o 
  -6   8   2      138.28      148.56     19.40 o 
  -5   8   2        3.87        7.79      7.20 o 
  -4   8   2      293.62      352.91     37.59 o 
  -3   8   2        6.11        3.33      3.35 o 
  -2   8   2      629.51      610.32     20.05 o 
   0   8   2      361.95      358.29     17.79 o 
   1   8   2       73.43       92.79      7.70 o 
   2   8   2      229.80      236.81     20.38 o 
   3   8   2        1.41        6.63      3.37 o 
   4   8   2      286.98      277.44     24.82 o 
   5   8   2       20.20       16.44      4.89 o 
   6   8   2        0.24        1.46      6.14 o 
   7   8   2      112.88      128.63     20.38 o 
   8   8   2      276.65      265.86     43.32 o 
   9   8   2       66.10       74.39     18.10 o 
  10   8   2       29.69       21.13      8.60 o 
  11   8   2        5.58       20.05      9.69 o 
 -11   9   2      279.23      274.42     49.51 o 
 -10   9   2      156.46      144.73     26.66 o 
  -9   9   2      241.92      252.03     53.68 o 
  -8   9   2      619.51      646.82     85.19 o 
  -7   9   2      459.73      481.57     69.03 o 
  -6   9   2      126.93      115.77     18.84 o 
  -5   9   2      230.25      245.56     35.65 o 
  -4   9   2        3.66       12.24      4.76 o 
   0   9   2     3740.00     3911.89     92.59 o 
   1   9   2      650.34      665.74     25.79 o 
   2   9   2      145.24      150.95     12.52 o 
   3   9   2       67.96       52.56      6.76 o 
   4   9   2       38.45       47.83      8.10 o 
   5   9   2      443.42      434.56     39.18 o 
   6   9   2       15.03        8.59      5.25 o 
   7   9   2      590.81      602.08     73.86 o 
   8   9   2      881.88      962.52     96.83 o 
   9   9   2      819.77      850.17    160.32 o 
  10   9   2      596.08      578.86    156.01 o 
  11   9   2      279.47      263.13     52.69 o 
 -10  10   2      212.36      211.54     47.80 o 
  -9  10   2       91.96      100.89     19.99 o 
  -8  10   2      731.65      703.94    150.54 o 
  -7  10   2     1157.83     1313.62    143.57 o 
  -6  10   2     1651.54     1836.48    161.84 o 
  -5  10   2     1568.17     1667.50    192.85 o 
  -4  10   2       68.39       85.27     10.36 o 
  -3  10   2     1220.25     1312.23     54.72 o 
  -2  10   2      179.82      171.60     16.33 o 
  -1  10   2        2.79        5.61      4.23 o 
   0  10   2     1292.91     1354.88     47.88 o 
   3  10   2     1242.63     1411.59     59.42 o 
   4  10   2     3193.89     3241.82    359.93 o 
   5  10   2     2921.93     3080.30    235.31 o 
   6  10   2     1101.21     1182.47     97.25 o 
   7  10   2      580.68      565.65     69.01 o 
   8  10   2      351.80      348.13     85.13 o 
   9  10   2      120.44      114.14     20.53 o 
  10  10   2        1.00       21.45     17.77 o 
 -10  11   2        9.15       14.69      8.04 o 
  -9  11   2       26.69       14.79     12.03 o 
  -8  11   2        0.36       19.65      6.73 o 
  -7  11   2       15.37       37.93     10.97 o 
  -6  11   2       55.31       50.07     12.36 o 
  -5  11   2      126.55      138.53     21.16 o 
  -4  11   2      388.08      328.02     53.17 o 
  -3  11   2        4.43        5.49      6.41 o 
  -2  11   2      240.01      213.95     19.99 o 
  -1  11   2      494.91      509.10     29.70 o 
   0  11   2       35.51       43.49      6.12 o 
   1  11   2      332.00      304.57     30.67 o 
   2  11   2       13.29       26.39      5.80 o 
   3  11   2       23.47       20.98      5.58 o 
   4  11   2      448.91      490.25     64.85 o 
   5  11   2       11.89       13.72      9.53 o 
   6  11   2       20.39        8.76      7.89 o 
   7  11   2       34.58       25.09      8.35 o 
   8  11   2       10.15       12.58     11.57 o 
   9  11   2       47.91       43.07     16.59 o 
  10  11   2        8.45       15.77     10.48 o 
  -9  12   2       87.64       95.00     21.12 o 
  -8  12   2      174.91      181.71     35.82 o 
  -7  12   2      559.60      637.19    115.31 o 
  -6  12   2      488.03      543.86    110.35 o 
  -5  12   2      175.29      179.94     32.57 o 
  -4  12   2      569.31      583.30     74.78 o 
  -3  12   2      838.90      903.18     79.19 o 
  -2  12   2      260.57      234.18     32.69 o 
  -1  12   2        5.37        5.71      5.30 o 
   0  12   2      379.98      378.16     46.65 o 
   1  12   2       34.19       30.62      6.08 o 
   2  12   2       23.48       29.97      9.37 o 
   3  12   2        8.85        1.75      6.82 o 
   4  12   2      279.67      292.22     40.85 o 
   5  12   2       15.46       18.70      5.74 o 
   6  12   2       13.84       35.70     52.63 o 
   7  12   2       38.93       62.35     18.22 o 
   8  12   2       46.98       45.21     16.13 o 
   9  12   2       80.91       55.54     13.29 o 
  -9  13   2      197.68      200.86     25.87 o 
  -8  13   2      116.38       91.27     21.25 o 
  -7  13   2        0.38       31.82     10.72 o 
  -6  13   2       77.08       71.55     15.43 o 
  -5  13   2      180.89      207.81     44.97 o 
  -4  13   2      515.26      588.25     72.14 o 
  -3  13   2      731.60      799.72    103.00 o 
  -2  13   2     1316.72     1422.69    142.78 o 
  -1  13   2     1142.13     1293.60    130.32 o 
   0  13   2      612.69      657.89     65.69 o 
   1  13   2      408.61      422.68     58.98 o 
   2  13   2      452.92      462.39     55.96 o 
   3  13   2      294.67      284.93     45.27 o 
   4  13   2        1.40        0.62      6.09 o 
   5  13   2       67.37       59.59     11.90 o 
   6  13   2      292.07      302.50     51.07 o 
   7  13   2      202.55      190.74     37.95 o 
   8  13   2      284.62      336.75     76.01 o 
   9  13   2      446.70      390.69     85.99 o 
  -8  14   2      191.14      184.71     30.98 o 
  -7  14   2      105.63      103.01     19.90 o 
  -6  14   2       94.44      121.92     25.99 o 
  -5  14   2      312.74      304.69     49.69 o 
  -4  14   2      247.14      254.95     51.05 o 
  -3  14   2      157.19      146.12     28.99 o 
  -2  14   2      119.99      153.79     25.36 o 
  -1  14   2        2.70       15.43      6.36 o 
   0  14   2       24.77       21.13      7.25 o 
   1  14   2        4.15       10.65      5.86 o 
   2  14   2       62.97       73.31     13.46 o 
   3  14   2      302.37      303.84     50.96 o 
   4  14   2      149.33      146.02     23.36 o 
   5  14   2      152.97      156.44     22.37 o 
   6  14   2        9.96        6.17      7.04 o 
   7  14   2        1.05       15.24      9.64 o 
   8  14   2       14.10       18.84     11.50 o 
  -7  15   2       13.30       22.41      9.23 o 
  -6  15   2        0.75       10.96      7.45 o 
  -5  15   2        8.00        5.24      7.68 o 
  -4  15   2       15.49       13.43      7.78 o 
  -3  15   2      200.04      189.69     33.86 o 
  -2  15   2       34.59       20.90      6.56 o 
  -1  15   2       57.82       65.65     13.49 o 
   0  15   2      347.22      338.53     73.58 o 
   1  15   2       55.22       41.25      8.49 o 
   2  15   2        8.01       11.82      8.42 o 
   3  15   2        2.09       19.22      6.86 o 
   4  15   2       89.99       76.36     14.53 o 
   5  15   2       16.06       23.48      7.44 o 
   6  15   2        2.98       11.05      9.74 o 
   7  15   2       30.32       20.61      7.47 o 
  -6  16   2      295.50      278.36     55.95 o 
  -5  16   2      414.95      401.84     71.60 o 
  -4  16   2      555.41      492.43     73.19 o 
  -3  16   2        6.07        9.13      5.50 o 
  -2  16   2        9.07       10.27     11.26 o 
  -1  16   2        0.04       -5.91     18.27 o 
   0  16   2        1.27        8.24      7.09 o 
   1  16   2      248.39      246.11     43.35 o 
   2  16   2      512.58      543.03     97.98 o 
   3  16   2      826.04      888.79    150.64 o 
   4  16   2      327.70      274.89     57.40 o 
   5  16   2      356.06      305.38     53.17 o 
   6  16   2      465.11      432.82    138.98 o 
  -4  17   2      185.04      194.59     31.51 o 
  -3  17   2       39.37       64.02     15.96 o 
  -2  17   2      116.27      111.13     19.29 o 
  -1  17   2      199.40      203.24     34.87 o 
   0  17   2      284.76      291.25     59.20 o 
   1  17   2      318.63      295.38     39.86 o 
   2  17   2      165.40      164.08     28.45 o 
   3  17   2        7.31        1.78     10.31 o 
   4  17   2        3.46       26.41     16.12 o 
 -12   1   3       68.01       51.06     14.23 o 
 -11   1   3      157.09      167.04     28.09 o 
 -10   1   3        0.49       20.08      8.38 o 
  -9   1   3       99.93      119.27     13.87 o 
  -8   1   3      418.08      407.70     30.88 o 
  -7   1   3      508.00      525.31     27.31 o 
  -6   1   3      471.46      500.21     19.74 o 
  -5   1   3      187.67      158.47     16.63 o 
  -4   1   3     5103.77     5563.26     51.95 o 
   0   1   3        2.00        5.90      3.56 o 
   1   1   3        8.19        5.95      4.73 o 
   2   1   3      161.46      146.42     12.68 o 
   4   1   3     6654.70     6920.33     73.69 o 
   8   1   3     1842.92     1901.40    110.86 o 
   9   1   3     1076.67     1160.10     83.46 o 
  10   1   3      279.41      276.74     31.18 o 
  11   1   3       16.72       17.31      9.56 o 
  12   1   3       20.05       21.19      9.38 o 
 -12   2   3      255.45      247.11     53.49 o 
 -11   2   3      719.41      801.93    102.84 o 
 -10   2   3     1503.47     1565.93    214.11 o 
  -9   2   3     1371.45     1517.32    117.55 o 
  -8   2   3     1274.75     1363.55     68.44 o 
  -5   2   3       16.41       24.07      4.76 o 
  -3   2   3      136.24      144.14     15.27 o 
   0   2   3     8538.31     8847.17     62.19 o 
   5   2   3       98.95       96.74     10.15 o 
   6   2   3      159.32      150.75     14.04 o 
   7   2   3      245.46      238.79     17.29 o 
   8   2   3      657.73      721.36     39.43 o 
   9   2   3      405.77      366.55     36.92 o 
  10   2   3      665.60      698.82    104.61 o 
  11   2   3      754.90      771.63     95.25 o 
  12   2   3      341.91      403.47     58.98 o 
 -12   3   3       19.51       14.71     14.77 o 
 -11   3   3        3.82        9.19     10.59 o 
 -10   3   3       16.34       26.34      6.19 o 
  -9   3   3      114.95      104.39     15.57 o 
  -8   3   3      630.18      650.90     80.04 o 
  -7   3   3      276.92      301.79     31.79 o 
  -6   3   3      484.29      495.84     29.73 o 
  -5   3   3      508.00      525.97     22.07 o 
  -4   3   3       89.58       85.14      8.93 o 
  -3   3   3       42.31       56.01      6.86 o 
  -2   3   3       98.93      134.69     14.17 o 
   0   3   3     6175.89     6638.09     41.56 o 
   3   3   3       83.70       94.11      8.70 o 
   5   3   3     1034.42     1033.62     29.79 o 
   6   3   3      581.32      632.94     34.55 o 
   7   3   3      263.56      257.93     24.39 o 
   8   3   3        8.74       11.31      4.14 o 
   9   3   3      764.64      703.37     73.00 o 
  10   3   3        3.99        7.78      6.27 o 
  11   3   3       12.03       16.29     11.81 o 
  12   3   3        1.17       10.02     12.62 o 
 -12   4   3       27.14       47.87     12.12 o 
 -11   4   3      118.80      104.30     19.05 o 
 -10   4   3      299.27      283.58     52.11 o 
  -9   4   3      885.66      922.63    103.70 o 
  -8   4   3      389.70      343.36     44.98 o 
  -7   4   3      317.03      330.72     32.34 o 
  -6   4   3      269.97      302.16     24.16 o 
  -5   4   3      710.11      665.96     27.73 o 
  -4   4   3        6.49        9.43      4.74 o 
  -3   4   3     1441.75     1454.86     73.46 o 
  -1   4   3     2310.79     2419.92     74.18 o 
   0   4   3     2005.29     1997.45     24.04 o 
   3   4   3      705.89      847.83     20.49 o 
   5   4   3     1129.32     1176.62     39.90 o 
   6   4   3      530.18      489.24     25.39 o 
   7   4   3      297.94      310.15     28.88 o 
   8   4   3      858.03      833.51     81.66 o 
   9   4   3       88.92       98.86     14.30 o 
  10   4   3      156.97      153.48     29.87 o 
  11   4   3      428.55      432.20     71.60 o 
  12   4   3      445.77      473.14     98.97 o 
 -12   5   3      183.83      182.77     35.30 o 
 -11   5   3      220.37      215.95     39.94 o 
 -10   5   3       79.12       77.86     19.49 o 
  -9   5   3      114.20      131.07     17.85 o 
  -8   5   3      354.32      346.53     42.05 o 
  -7   5   3     1373.62     1537.59     83.55 o 
  -6   5   3     2037.96     2198.97     81.41 o 
   0   5   3     4376.15     4359.84     33.83 o 
   1   5   3       32.70       31.07      8.00 o 
   3   5   3     1436.38     1188.69     31.18 o 
   4   5   3     1506.46     1503.60     39.89 o 
   5   5   3     1947.08     2036.29     67.66 o 
   6   5   3     2229.37     2381.94     79.76 o 
   7   5   3     1238.26     1380.78     70.08 o 
   8   5   3      331.91      364.61     42.65 o 
   9   5   3        8.31       13.81      5.19 o 
  10   5   3      123.97      161.77     36.35 o 
  11   5   3       12.59       10.30      6.54 o 
  12   5   3        0.87       17.54     12.74 o 
 -12   6   3        1.86       21.79      9.46 o 
 -11   6   3       11.09       26.64     13.34 o 
 -10   6   3       24.93       23.72      7.09 o 
  -9   6   3       39.88       29.11      9.60 o 
  -8   6   3      367.39      361.36     61.79 o 
  -7   6   3       65.60       72.36     11.95 o 
  -6   6   3       31.56       41.01      8.40 o 
  -5   6   3        0.25       13.84      8.00 o 
  -4   6   3       56.59       60.41      9.68 o 
  -3   6   3      977.16     1070.48     33.32 o 
  -2   6   3     1574.91     1538.48     44.85 o 
   0   6   3     1440.72     1453.43     37.27 o 
   1   6   3      113.18       90.77      7.35 o 
   2   6   3     1546.73     1709.50     44.80 o 
   3   6   3      867.38      907.86     27.49 o 
   4   6   3      399.80      462.00     42.10 o 
   5   6   3      319.19      296.63     21.81 o 
   6   6   3      164.62      161.48     12.12 o 
   7   6   3        8.95        0.45      9.69 o 
   8   6   3        6.60       -1.87      9.49 o 
   9   6   3      165.45      156.50     24.19 o 
  10   6   3      293.00      322.19     58.02 o 
  11   6   3       56.66       46.02     10.29 o 
  12   6   3       52.91       56.63     14.59 o 
 -11   7   3       43.09       46.80     12.41 o 
 -10   7   3        2.92       -1.61      8.01 o 
  -9   7   3        4.57       17.21     12.69 o 
  -8   7   3       68.99       68.62     14.54 o 
  -7   7   3       88.08       94.40     17.94 o 
  -6   7   3      310.29      315.21     36.78 o 
  -5   7   3     1265.14     1322.46     56.75 o 
  -4   7   3      742.79      650.52     31.98 o 
  -2   7   3     1344.88     1350.97     36.48 o 
  -1   7   3      108.14      103.62      7.37 o 
   0   7   3      148.43      166.05     15.48 o 
   2   7   3      784.27      824.79     25.21 o 
   3   7   3      372.66      412.71     43.52 o 
   4   7   3      888.30      884.75     33.10 o 
   5   7   3      828.69      961.21     40.98 o 
   6   7   3      452.62      453.87     36.99 o 
   7   7   3      258.55      266.09     40.34 o 
   8   7   3      232.21      226.36     41.69 o 
   9   7   3       29.50       55.67     16.21 o 
  10   7   3      143.31      135.36     23.08 o 
  11   7   3       10.45        9.99      9.53 o 
 -11   8   3      198.08      146.79     23.34 o 
 -10   8   3      552.79      568.12     93.64 o 
  -9   8   3     1358.86     1601.94    226.04 o 
  -8   8   3     1696.34     1948.75    345.17 o 
  -7   8   3     1628.50     1830.79    159.00 o 
  -6   8   3     1056.19     1071.74    121.00 o 
  -5   8   3       92.57      100.23     17.12 o 
  -4   8   3       21.52       28.51      6.14 o 
  -3   8   3      665.17      693.34     33.89 o 
  -2   8   3     2308.94     2500.95     90.92 o 
  -1   8   3     3716.26     3991.80    103.82 o 
   0   8   3     2216.49     2328.85     60.05 o 
   1   8   3     2661.21     2634.92     72.30 o 
   2   8   3     2501.29     2433.71     79.38 o 
   3   8   3     1814.93     1822.47     60.13 o 
   5   8   3        4.66       14.34      6.80 o 
   6   8   3        2.57       -0.90      8.42 o 
   7   8   3      303.89      333.72     47.36 o 
   8   8   3      397.64      416.92     54.76 o 
   9   8   3      303.33      354.72     63.88 o 
  10   8   3      297.55      320.10     59.45 o 
  11   8   3      229.76      196.94     37.58 o 
 -11   9   3        0.29        5.48      8.11 o 
 -10   9   3       16.07       20.00     18.48 o 
  -9   9   3       46.72       47.47     11.56 o 
  -8   9   3      206.13      196.25     37.82 o 
  -7   9   3      422.80      420.94     68.52 o 
  -6   9   3      628.82      657.27     66.38 o 
  -5   9   3     1714.61     1836.35    205.62 o 
  -4   9   3      367.06      393.47     47.18 o 
  -3   9   3      722.82      764.43     32.36 o 
  -2   9   3      854.41      847.17     59.04 o 
   0   9   3      463.77      520.63     22.47 o 
   1   9   3        1.06        5.04      7.89 o 
   2   9   3      197.68      167.68     15.23 o 
   3   9   3      299.78      318.83     27.06 o 
   4   9   3       98.02      121.19     26.82 o 
   5   9   3     1114.09     1226.49    123.02 o 
   6   9   3      866.96      915.28     90.51 o 
   7   9   3      640.71      708.65    103.10 o 
   8   9   3      403.87      406.38     81.41 o 
   9   9   3       90.93       83.03     17.73 o 
  10   9   3       60.55       50.39     14.60 o 
  11   9   3        8.66       21.13      7.40 o 
 -10  10   3       44.78       52.49     12.09 o 
  -9  10   3       27.97       33.58     11.50 o 
  -8  10   3       92.06       97.07     18.49 o 
  -7  10   3       56.25       54.30     13.30 o 
  -6  10   3       35.66       17.93     10.53 o 
  -5  10   3      105.05      124.39     19.67 o 
  -4  10   3      563.69      560.57     80.56 o 
  -3  10   3        9.93       16.35      4.11 o 
  -2  10   3      264.76      280.83     23.02 o 
  -1  10   3      203.31      188.90     18.91 o 
   0  10   3      183.82      174.36     17.63 o 
   1  10   3       16.12       16.45      4.93 o 
   2  10   3       35.12       35.86      5.67 o 
   3  10   3      145.32      156.83     14.62 o 
   4  10   3      515.78      517.11     61.73 o 
   5  10   3      298.47      283.62     33.91 o 
   6  10   3       50.26       47.20     12.43 o 
   7  10   3        3.39        5.99      5.97 o 
   8  10   3       10.28       16.96      9.95 o 
   9  10   3       17.50       28.61     10.43 o 
  10  10   3      101.46      117.05     22.46 o 
 -10  11   3       12.73       22.27      9.71 o 
  -9  11   3        5.89       18.58     10.87 o 
  -8  11   3        2.98        7.51     11.39 o 
  -7  11   3      439.24      461.97     99.01 o 
  -6  11   3      553.63      674.45    115.91 o 
  -5  11   3     1514.00     1772.81    197.05 o 
  -4  11   3      375.08      395.55     54.62 o 
  -3  11   3      966.47     1050.35    124.56 o 
  -2  11   3      688.42      686.64     68.34 o 
  -1  11   3      312.85      297.56     29.91 o 
   0  11   3       19.20       17.55      4.17 o 
   1  11   3        5.36        9.48      5.34 o 
   2  11   3       88.53       98.11     12.30 o 
   3  11   3       18.13       13.24      4.42 o 
   4  11   3      697.89      820.81     82.30 o 
   5  11   3     1762.87     1988.94    214.41 o 
   6  11   3     1438.39     1662.22    260.63 o 
   7  11   3      933.66     1125.83    207.65 o 
   8  11   3      588.93      638.71    105.53 o 
   9  11   3      347.90      364.36     58.51 o 
  10  11   3       57.79       80.88     24.62 o 
  -9  12   3      199.63      194.88     36.86 o 
  -8  12   3      181.31      174.63     33.95 o 
  -7  12   3       75.58       56.47     10.82 o 
  -6  12   3       52.67       44.76     11.71 o 
  -5  12   3       36.27       33.52     12.99 o 
  -4  12   3        0.13       23.03     10.73 o 
  -3  12   3        6.84       16.26      5.04 o 
  -2  12   3       16.20       18.72      5.14 o 
  -1  12   3      458.75      489.05     43.66 o 
   0  12   3      497.81      515.65     46.61 o 
   1  12   3      969.64      980.49     80.11 o 
   2  12   3     1078.29     1201.83    111.17 o 
   3  12   3      572.21      581.63     77.64 o 
   4  12   3      404.83      419.46     54.45 o 
   5  12   3       71.22       85.29     16.54 o 
   6  12   3       58.59       50.29     12.41 o 
   7  12   3        1.73       25.14      8.33 o 
   8  12   3        3.38        7.67     10.64 o 
   9  12   3      206.71      238.20     61.17 o 
  -8  13   3       45.85       39.20     13.30 o 
  -7  13   3       50.87       37.30     11.67 o 
  -6  13   3        3.48       11.51      7.00 o 
  -5  13   3        1.51       15.16      8.60 o 
  -4  13   3        3.49       10.82      8.99 o 
  -3  13   3       27.05       27.51      7.69 o 
  -2  13   3        0.73        9.86      6.17 o 
  -1  13   3       17.01       20.14      4.29 o 
   0  13   3       23.57       16.01      5.15 o 
   1  13   3      136.14      103.43     15.77 o 
   2  13   3       28.55       25.57      6.14 o 
   3  13   3        4.04       18.28      5.21 o 
   4  13   3        6.33        9.89      4.45 o 
   5  13   3       22.85       19.25      7.27 o 
   6  13   3      115.80      102.71     18.15 o 
   7  13   3       15.61       16.76     13.38 o 
   8  13   3       68.00       80.98     15.46 o 
  -7  14   3      353.62      327.97     49.23 o 
  -6  14   3       69.14       76.46     14.42 o 
  -5  14   3       15.52       -0.58     10.72 o 
  -4  14   3        7.84       14.24      8.95 o 
  -3  14   3      283.70      313.86     53.37 o 
  -2  14   3      338.11      303.18     59.16 o 
  -1  14   3      386.59      387.26     64.99 o 
   0  14   3      718.24      746.66    116.49 o 
   1  14   3      540.67      526.88     84.37 o 
   2  14   3      471.26      493.69     95.33 o 
   3  14   3      476.14      476.14     78.38 o 
   4  14   3      216.31      220.15     36.75 o 
   5  14   3      147.22      142.60     28.36 o 
   6  14   3        1.85        7.20      6.94 o 
   7  14   3       55.87       62.22     10.53 o 
  -6  15   3      221.65      180.71     29.21 o 
  -5  15   3      229.89      228.83     47.35 o 
  -4  15   3      707.61      754.26    127.49 o 
  -3  15   3      389.36      376.81     70.94 o 
  -2  15   3      566.63      561.80     88.96 o 
  -1  15   3      200.54      180.78     30.92 o 
   0  15   3       46.43       57.60     13.00 o 
   1  15   3        6.65       19.04      7.01 o 
   2  15   3      262.07      228.82     39.26 o 
   3  15   3      520.82      506.32     92.18 o 
   4  15   3      354.61      342.81     58.84 o 
   5  15   3      158.26      107.77     28.08 o 
   6  15   3      273.45      266.28     42.49 o 
  -5  16   3       15.83       39.32     29.14 o 
  -4  16   3      101.72       72.71     17.64 o 
  -3  16   3        8.15        5.10      5.97 o 
  -2  16   3       24.49       31.86     13.30 o 
  -1  16   3      102.08      110.70     25.03 o 
   0  16   3      102.01      109.63     20.68 o 
   1  16   3       68.77       72.85     13.91 o 
   2  16   3       19.24       12.23      9.14 o 
   3  16   3        3.37        8.85      5.89 o 
   4  16   3       53.89       54.90     13.35 o 
   5  16   3       15.65       21.05      8.02 o 
  -3  17   3      150.86      157.87     25.90 o 
  -2  17   3       64.06       50.54     14.59 o 
  -1  17   3       59.55       42.54     10.19 o 
   0  17   3       34.87       42.60     11.28 o 
   1  17   3       15.33       14.71      7.92 o 
   2  17   3        6.10       13.06      8.53 o 
   3  17   3       93.13       74.24     14.37 o 
 -12   0   4       68.82       40.91     12.62 o 
 -11   0   4      545.04      597.52    146.75 o 
 -10   0   4      215.74      239.76     71.05 o 
  -9   0   4      310.10      413.12     74.67 o 
  -8   0   4      429.25      371.33     65.50 o 
  -7   0   4        3.28       12.99      9.06 o 
  -6   0   4      212.63      228.30     24.94 o 
  -5   0   4      453.22      415.20     36.05 o 
  -4   0   4      843.02      792.62     34.82 o 
   0   0   4     5627.27     5829.27    193.85 o 
   3   0   4       30.61       33.05      4.24 o 
   8   0   4     3887.24     4393.37    425.64 o 
   9   0   4     2906.85     3010.66    424.48 o 
  10   0   4      769.38      838.13    222.23 o 
  11   0   4      279.21      268.45     64.88 o 
  12   0   4       18.01       23.71     14.08 o 
 -12   1   4        2.62       -1.34      9.24 o 
 -11   1   4       12.93       17.62     10.89 o 
 -10   1   4       33.35       30.96      9.93 o 
  -9   1   4       70.59       60.29     10.67 o 
  -8   1   4      433.01      443.65     53.71 o 
  -7   1   4      868.08      921.91     54.00 o 
  -6   1   4     1946.14     1971.75     71.45 o 
  -5   1   4      853.28      813.18     29.97 o 
  -4   1   4     1576.70     1591.84     41.03 o 
  -3   1   4        0.90        5.83      2.55 o 
  -2   1   4        9.14       24.56      8.51 o 
  -1   1   4      291.17      314.76     10.82 o 
   0   1   4      353.08      354.06     10.51 o 
   1   1   4      390.31      407.29     13.11 o 
   4   1   4     2232.89     2330.85     59.03 o 
   5   1   4      737.35      682.32     22.52 o 
   6   1   4     1249.48     1368.58     52.01 o 
   7   1   4      372.20      414.96     30.46 o 
   8   1   4      160.82      144.13     18.42 o 
   9   1   4       64.43       69.02     12.16 o 
  10   1   4      128.50      180.07     39.47 o 
  11   1   4       73.23       54.27     12.08 o 
  12   1   4       22.07       21.09      6.21 o 
 -12   2   4        5.58       13.82      8.00 o 
 -11   2   4        6.83        4.75      5.19 o 
 -10   2   4       30.50       38.97     11.65 o 
  -9   2   4      125.84      124.80     17.49 o 
  -8   2   4        2.84       16.68      6.06 o 
  -7   2   4       26.92       20.86      6.20 o 
  -6   2   4       29.52       48.26     10.88 o 
  -5   2   4      365.99      413.91     40.46 o 
  -4   2   4      514.58      544.08     60.75 o 
  -2   2   4      896.12      928.01     26.43 o 
  -1   2   4      139.48      151.84     12.23 o 
   0   2   4     1003.31     1114.08     17.43 o 
   1   2   4      205.31      260.22     15.20 o 
   2   2   4      457.24      469.52     22.93 o 
   3   2   4      111.28      135.74     11.96 o 
   4   2   4       58.52       70.77      7.86 o 
   5   2   4      170.99      147.58     12.88 o 
   6   2   4       23.79       30.00      7.32 o 
   7   2   4      178.95      198.52     20.11 o 
   8   2   4      328.30      343.15     42.55 o 
   9   2   4        3.93        9.69      5.48 o 
  10   2   4       41.11       32.33      9.87 o 
  11   2   4        8.12        8.86     11.44 o 
  12   2   4       30.32       34.37     15.33 o 
 -12   3   4       28.36        9.83     10.78 o 
 -11   3   4       85.85       70.87     14.59 o 
 -10   3   4      138.63      150.86     25.34 o 
  -9   3   4     1702.08     1786.63    237.66 o 
  -8   3   4      733.72      786.64     85.39 o 
  -7   3   4     1349.42     1486.01     76.18 o 
  -6   3   4     1620.36     1749.06     68.76 o 
  -5   3   4     1704.44     1788.85     74.78 o 
  -4   3   4      895.25      980.34     36.58 o 
  -3   3   4        2.02        6.95      3.87 o 
  -2   3   4      257.42      282.29     14.24 o 
   0   3   4      229.16      191.91     17.57 o 
   4   3   4     2093.20     2112.45     58.80 o 
   5   3   4     1199.04     1152.74     46.04 o 
   6   3   4     1245.62     1333.73     54.50 o 
   7   3   4      569.99      579.10     44.44 o 
   8   3   4      103.18      109.50     13.27 o 
   9   3   4      122.80       83.29     11.99 o 
  10   3   4      148.04      157.86     25.36 o 
  11   3   4      344.44      307.21     69.13 o 
  12   3   4      291.98      359.66     44.68 o 
 -12   4   4      206.00      191.13     40.62 o 
 -11   4   4      298.19      278.99     62.63 o 
 -10   4   4      320.98      312.22     47.25 o 
  -9   4   4       77.15       90.37     13.60 o 
  -8   4   4       59.80       78.89     11.21 o 
  -7   4   4      374.24      359.95     49.23 o 
  -6   4   4     1315.41     1326.15     58.46 o 
  -5   4   4     1242.24     1248.45     70.67 o 
  -2   4   4     1602.38     1460.83    101.48 o 
   0   4   4     1399.29     1309.91     41.04 o 
   1   4   4      151.71      140.17     10.89 o 
   2   4   4      606.43      550.81     20.12 o 
   3   4   4       84.51       94.28     12.67 o 
   4   4   4      180.17      173.76     14.73 o 
   5   4   4      337.31      318.93     31.66 o 
   6   4   4      558.58      575.18     38.23 o 
   7   4   4      299.53      342.12     43.35 o 
   8   4   4      157.64      168.65     20.06 o 
   9   4   4      283.54      271.23     34.86 o 
  10   4   4      328.47      317.26     53.95 o 
  11   4   4      166.76      153.45     34.47 o 
  12   4   4       87.26       71.03     17.40 o 
 -11   5   4        2.32        4.39      9.15 o 
 -10   5   4       19.88       15.89      8.05 o 
  -9   5   4      320.97      301.90     46.60 o 
  -8   5   4       25.13       27.38      9.17 o 
  -7   5   4       26.36       27.48      7.14 o 
  -6   5   4      973.39     1016.66     45.56 o 
  -4   5   4      158.84      147.81     18.15 o 
  -3   5   4       95.34      118.28     13.73 o 
  -2   5   4       60.86       75.30      5.64 o 
  -1   5   4       24.15       35.04      4.99 o 
   0   5   4     5640.88     6233.90    142.64 o 
   2   5   4      276.02      284.32     31.91 o 
   3   5   4       37.87       40.36      5.98 o 
   4   5   4       24.29       34.90      9.06 o 
   5   5   4        1.65       11.10      7.52 o 
   6   5   4      352.14      366.96     28.19 o 
   7   5   4       31.16       43.29      8.18 o 
   8   5   4       45.90       34.10      8.37 o 
   9   5   4      699.95      855.18    125.06 o 
  10   5   4        2.65       13.36      8.47 o 
  11   5   4       13.99       22.56      9.22 o 
  12   5   4       17.39        6.18     13.81 o 
 -11   6   4      489.37      464.69     90.04 o 
 -10   6   4      242.18      232.61     48.50 o 
  -9   6   4      102.05       71.62     17.41 o 
  -8   6   4        0.67       10.46      5.14 o 
  -7   6   4      213.10      195.07     24.54 o 
  -6   6   4       78.43       89.17     10.31 o 
  -1   6   4     2127.48     2060.49     59.44 o 
   0   6   4     6636.61     7170.49    186.42 o 
   1   6   4      945.99      946.93     26.77 o 
   2   6   4        1.64       11.34      4.60 o 
   3   6   4      193.15      216.10     21.05 o 
   4   6   4        2.36        7.65      7.45 o 
   5   6   4      208.05      269.09     30.01 o 
   6   6   4       34.83       39.52     10.18 o 
   7   6   4      845.11      956.14     86.83 o 
   8   6   4     2045.66     2345.17    318.01 o 
   9   6   4      286.88      312.36     66.33 o 
  10   6   4      905.21      941.73    139.48 o 
  11   6   4      271.94      249.91     31.62 o 
 -11   7   4       67.13       59.19     15.48 o 
 -10   7   4      472.87      421.81     83.02 o 
  -9   7   4      729.36      747.73    124.79 o 
  -8   7   4      720.83      727.64    101.44 o 
  -7   7   4     1736.85     1984.61    246.47 o 
  -6   7   4     1560.03     1648.57    166.00 o 
  -5   7   4     1195.56     1241.69     62.22 o 
  -4   7   4       26.73       17.65      6.31 o 
  -3   7   4      489.43      519.71     49.57 o 
  -2   7   4      204.75      207.24     19.18 o 
  -1   7   4      342.64      412.65     25.66 o 
   0   7   4      310.51      326.95     19.53 o 
   3   7   4     1946.70     2132.59     79.07 o 
   5   7   4     2032.98     2115.87    213.14 o 
   6   7   4      175.80      172.28     23.40 o 
   7   7   4       30.50       26.53      6.42 o 
   8   7   4      113.01      139.98     25.62 o 
   9   7   4        1.56       19.58      8.97 o 
  10   7   4       42.77       43.36     11.26 o 
  11   7   4       51.71       45.82     12.30 o 
 -11   8   4        0.07       18.64     23.44 o 
 -10   8   4        1.35       21.71     12.08 o 
  -9   8   4       89.00       95.98     16.74 o 
  -8   8   4        4.85        8.67     12.42 o 
  -7   8   4       67.20       52.04     14.77 o 
  -6   8   4      219.32      225.67     30.32 o 
  -5   8   4       68.25       63.56     12.29 o 
  -4   8   4      418.69      392.21     42.06 o 
  -3   8   4       13.75       28.79      6.35 o 
  -2   8   4      294.73      299.01     30.21 o 
  -1   8   4      484.99      527.57     29.38 o 
   0   8   4      774.53      807.17     30.65 o 
   1   8   4      177.60      191.31     18.12 o 
   2   8   4        0.73        9.68      3.39 o 
   3   8   4       78.48       75.37      8.78 o 
   4   8   4       91.60       82.29      8.89 o 
   5   8   4      215.62      214.39     29.12 o 
   6   8   4       44.50       45.02      9.15 o 
   7   8   4       56.47       51.23     10.92 o 
   8   8   4        1.33        7.46      8.05 o 
   9   8   4        6.57        7.75      6.07 o 
  10   8   4        0.10        8.02     13.83 o 
  11   8   4        3.61       -0.97     10.97 o 
 -10   9   4      101.22      127.35     18.01 o 
  -9   9   4      244.69      266.03     56.96 o 
  -8   9   4      613.82      627.80    115.34 o 
  -7   9   4      877.33      969.00    153.43 o 
  -6   9   4      708.82      730.48     93.42 o 
  -5   9   4      108.56      139.37     19.02 o 
  -4   9   4       46.30       42.38     11.88 o 
  -3   9   4     1259.39     1371.70     87.55 o 
  -2   9   4        3.69        9.32      3.90 o 
  -1   9   4      749.39      749.78     34.47 o 
   0   9   4     1127.70     1111.38     42.71 o 
   1   9   4      910.55      913.80     34.87 o 
   3   9   4      239.29      255.65     23.48 o 
   4   9   4     1591.25     1743.08    174.17 o 
   5   9   4      122.73      182.91     26.14 o 
   6   9   4        4.41        4.54      7.80 o 
   7   9   4       45.88       45.44     10.86 o 
   8   9   4      171.05      152.52     29.40 o 
   9   9   4       46.72       38.79     10.87 o 
  10   9   4       42.38       54.75     17.16 o 
 -10  10   4      144.28      151.76     29.45 o 
  -9  10   4      180.76      192.92     40.73 o 
  -8  10   4        2.45       17.86      9.94 o 
  -7  10   4       64.01       76.97     19.85 o 
  -6  10   4      379.02      407.61     64.54 o 
  -5  10   4      665.76      784.13     91.85 o 
  -4  10   4      211.70      238.86     33.17 o 
  -3  10   4      829.27      982.79    107.74 o 
  -2  10   4     1329.40     1443.94    133.21 o 
  -1  10   4     1696.17     1885.94     92.29 o 
   0  10   4     1067.57     1049.59     54.04 o 
   1  10   4      802.38      832.64     44.23 o 
   2  10   4      322.03      338.92     42.78 o 
   3  10   4       51.11       43.86      7.72 o 
   4  10   4      210.72      242.34     31.53 o 
   5  10   4     1628.82     1948.05    210.89 o 
   6  10   4     1079.85     1196.32    136.49 o 
   7  10   4      644.35      729.21    147.81 o 
   8  10   4      399.24      406.61     67.07 o 
   9  10   4      259.40      301.45     57.95 o 
  10  10   4      262.35      235.23     44.02 o 
  -9  11   4       49.26       57.42     19.01 o 
  -8  11   4      166.99      185.48     36.43 o 
  -7  11   4       32.62       32.38     12.15 o 
  -6  11   4      106.25      115.57     26.57 o 
  -5  11   4      161.60      183.62     28.42 o 
  -4  11   4      566.72      591.69     95.55 o 
  -3  11   4      187.93      223.94     35.53 o 
  -2  11   4       23.10       18.00      8.66 o 
  -1  11   4       99.64       97.36     13.02 o 
   0  11   4       33.07       39.66      7.14 o 
   1  11   4        9.72        3.06      4.11 o 
   2  11   4        1.49        5.35      4.92 o 
   3  11   4        9.99        6.40      4.47 o 
   4  11   4       91.31       98.37     15.69 o 
   5  11   4        2.02        9.52      7.72 o 
   6  11   4       34.73       35.23     12.53 o 
   7  11   4        0.37       -7.24     10.33 o 
   8  11   4       23.87       27.61      9.59 o 
   9  11   4       10.19       23.49      9.08 o 
  -8  12   4       35.87       19.94     11.69 o 
  -7  12   4       17.51       32.51      9.35 o 
  -6  12   4        7.57       11.59      7.51 o 
  -5  12   4       26.84       26.96     11.50 o 
  -4  12   4      196.26      205.07     38.17 o 
  -3  12   4      259.10      230.78     33.67 o 
  -2  12   4      369.64      383.15     85.13 o 
  -1  12   4      615.65      588.24     74.40 o 
   0  12   4     1659.68     1707.05    150.98 o 
   1  12   4      296.01      322.52     38.69 o 
   2  12   4       79.93       80.65     12.11 o 
   3  12   4       28.56       27.05      8.73 o 
   4  12   4      127.24      144.34     25.65 o 
   5  12   4       81.29       87.55     19.45 o 
   6  12   4       83.34       93.45     17.99 o 
   7  12   4      174.19      164.73     28.52 o 
   8  12   4      171.63      196.63     27.58 o 
  -8  13   4      195.04      203.15     31.93 o 
  -7  13   4      253.56      265.48     39.07 o 
  -6  13   4      301.09      297.77     55.05 o 
  -5  13   4      252.90      233.86     36.78 o 
  -4  13   4      156.14      159.99     29.16 o 
  -3  13   4       11.00       -1.08      9.97 o 
  -2  13   4       29.66       41.88     10.68 o 
  -1  13   4      173.78      171.24     30.01 o 
   0  13   4      412.34      397.28     48.27 o 
   1  13   4      792.96      883.65    129.24 o 
   2  13   4     1576.05     1720.27    271.46 o 
   3  13   4     1610.96     1866.56    268.82 o 
   4  13   4     1237.66     1320.08    156.38 o 
   5  13   4      705.59      734.61    102.06 o 
   6  13   4      393.96      385.89     65.82 o 
   7  13   4      138.96      123.65     21.85 o 
   8  13   4        5.75       14.34     19.25 o 
  -7  14   4       12.43       20.86      7.73 o 
  -6  14   4        3.12       16.99      6.84 o 
  -5  14   4       57.09       76.81     16.35 o 
  -4  14   4      182.53      192.59     34.53 o 
  -3  14   4      272.03      295.48     44.11 o 
  -2  14   4      371.57      304.60     65.40 o 
  -1  14   4      217.49      203.95     49.73 o 
   0  14   4        1.84        6.03      6.42 o 
   1  14   4      117.62       82.07     14.26 o 
   2  14   4       59.06       64.22     13.21 o 
   3  14   4       13.29        5.53      9.73 o 
   4  14   4        0.07      -10.30     10.72 o 
   5  14   4        0.41        8.48      7.77 o 
   6  14   4       29.35       22.28      5.86 o 
   7  14   4       37.90       40.47     10.80 o 
  -5  15   4       52.80       36.79     12.28 o 
  -4  15   4       49.70       60.08     15.71 o 
  -3  15   4       74.78       78.84     19.18 o 
  -2  15   4       50.71       48.63     10.84 o 
  -1  15   4       10.96       24.63     11.55 o 
   0  15   4       27.95       18.30      9.38 o 
   1  15   4       51.69       48.86     14.91 o 
   2  15   4      117.44      104.04     21.07 o 
   3  15   4      102.35       83.40     16.39 o 
   4  15   4       77.93       53.13     12.12 o 
   5  15   4       43.06       32.49      9.87 o 
  -4  16   4      472.72      468.49     65.40 o 
  -3  16   4      416.98      384.23     79.43 o 
  -2  16   4      413.70      377.02     67.41 o 
  -1  16   4      353.26      360.99     64.77 o 
   0  16   4      138.26      179.23     49.85 o 
   1  16   4       37.79       49.87     26.68 o 
   2  16   4       71.53       39.20     17.01 o 
   3  16   4        0.61       19.70      6.06 o 
   4  16   4       24.20       38.34     10.94 o 
  -1  17   4       38.54       45.74     21.53 o 
   0  17   4       66.77       65.11     20.30 o 
   1  17   4       55.29       45.02     18.34 o 
 -11   1   5      120.00      119.25     23.60 o 
 -10   1   5      493.88      465.39     75.54 o 
  -9   1   5      779.41      884.21    174.87 o 
  -8   1   5      468.03      557.05     82.87 o 
  -7   1   5      244.53      263.13     38.26 o 
  -6   1   5       15.15       27.35     13.15 o 
  -5   1   5      147.53      180.96     18.70 o 
  -4   1   5        9.41       11.13      3.76 o 
  -3   1   5     1453.34     1511.70     39.79 o 
  -1   1   5     4684.79     4949.42    128.68 o 
   0   1   5     2793.33     2956.69     70.74 o 
   1   1   5     4249.42     4418.66    112.18 o 
   2   1   5     1884.58     1839.38     47.38 o 
   3   1   5     1346.94     1342.27     39.34 o 
   4   1   5      385.13      386.48     64.67 o 
   5   1   5      111.54      111.74     11.58 o 
   6   1   5      229.78      209.02     26.10 o 
   7   1   5      240.75      219.98     33.83 o 
   8   1   5      421.13      432.70     61.78 o 
   9   1   5      438.39      389.95     76.53 o 
  10   1   5      111.13      132.86     24.27 o 
  11   1   5      229.01      188.07     35.90 o 
 -11   2   5       40.79       36.19     10.86 o 
 -10   2   5        8.21        5.50      7.06 o 
  -9   2   5       78.58       88.06     19.21 o 
  -8   2   5     1534.31     1627.63    177.99 o 
  -7   2   5     1725.19     1848.03    188.63 o 
  -6   2   5     1782.37     1880.58    103.01 o 
  -5   2   5     1191.91     1213.66     52.05 o 
  -4   2   5     3887.32     4027.43    143.84 o 
  -3   2   5     2345.40     2322.94     58.57 o 
  -1   2   5      187.18      183.04     15.50 o 
   0   2   5       46.94       52.44      5.36 o 
   1   2   5      396.69      443.81     18.49 o 
   2   2   5      296.52      281.57     15.42 o 
   3   2   5     1882.44     1812.63     64.53 o 
   4   2   5     4305.01     4582.58    155.33 o 
   5   2   5     1629.77     1664.79     71.16 o 
   6   2   5     1954.58     1957.17    153.38 o 
   7   2   5      715.21      751.87     89.76 o 
   8   2   5      517.18      477.45     58.80 o 
   9   2   5       44.45       59.34     13.45 o 
  10   2   5        7.07       51.23     40.52 o 
  11   2   5        2.90       -5.78     10.53 o 
 -11   3   5       13.04       13.19     13.16 o 
 -10   3   5        9.45       19.58      8.55 o 
  -9   3   5       67.43       56.02     12.21 o 
  -8   3   5        2.09        5.59      4.75 o 
  -7   3   5      141.30      133.49     20.16 o 
  -6   3   5       75.84       80.46      9.55 o 
  -5   3   5       21.55       19.41      7.28 o 
  -4   3   5        0.50        4.42      6.12 o 
  -3   3   5      229.87      213.75     18.85 o 
  -2   3   5      460.03      457.24     22.60 o 
   0   3   5      163.48      168.90     13.53 o 
   1   3   5        5.80       10.68      4.26 o 
   2   3   5      250.93      282.43     19.90 o 
   3   3   5      327.86      306.53     19.13 o 
   4   3   5       15.37       12.68      5.63 o 
   5   3   5      344.55      371.40     33.73 o 
   6   3   5      161.86      175.69     18.18 o 
   7   3   5      105.90      103.51     15.30 o 
   8   3   5       19.52       25.07      6.57 o 
   9   3   5      278.79      242.61     44.27 o 
  10   3   5      135.85      122.13     20.83 o 
  11   3   5       69.91      106.89     26.57 o 
 -11   4   5       79.98       81.06     21.17 o 
 -10   4   5        4.68       22.62     12.47 o 
  -9   4   5       71.23       64.27     13.27 o 
  -8   4   5      363.85      348.97     47.70 o 
  -7   4   5       95.12      125.34     15.97 o 
  -6   4   5      374.88      440.53     60.32 o 
  -5   4   5     1115.97     1209.03     52.99 o 
  -4   4   5      926.07      911.01     44.05 o 
  -3   4   5     1394.22     1337.82     51.46 o 
  -2   4   5      195.74      236.88     18.89 o 
  -1   4   5        6.85        9.53      3.49 o 
   0   4   5        1.31        2.75      6.37 o 
   3   4   5     1139.05     1197.43     49.70 o 
   4   4   5     1593.04     1673.97     72.69 o 
   5   4   5     1080.75     1128.51     56.58 o 
   6   4   5     1020.66      993.39    111.92 o 
   7   4   5      593.34      602.82     63.03 o 
   8   4   5      231.46      210.77     26.75 o 
   9   4   5        0.63       11.93      6.25 o 
  10   4   5       35.95       40.27     11.59 o 
  11   4   5        0.11       11.91      8.55 o 
 -11   5   5      485.00      517.49     44.84 o 
 -10   5   5      958.37     1019.61    197.04 o 
  -9   5   5      822.71      825.83    114.36 o 
  -8   5   5      286.71      301.22     36.37 o 
  -7   5   5      749.03      807.12     99.21 o 
  -6   5   5      146.82      130.86     20.39 o 
  -5   5   5      138.80      153.31     16.22 o 
  -4   5   5      406.22      441.53     32.94 o 
  -3   5   5      624.15      640.10     34.65 o 
  -2   5   5     1337.91     1398.82     47.95 o 
  -1   5   5     1065.81     1094.90     30.31 o 
   0   5   5     3475.02     3823.98     96.24 o 
   2   5   5     1480.93     1437.93     55.38 o 
   3   5   5      928.80      937.17     39.40 o 
   5   5   5       92.60      100.92     11.50 o 
   6   5   5       98.84      103.10     15.84 o 
   7   5   5      572.08      587.55     65.94 o 
   8   5   5     1154.41     1238.45    118.04 o 
   9   5   5      332.57      298.35     53.69 o 
  10   5   5      479.06      474.57     96.19 o 
  11   5   5      346.30      319.40     65.67 o 
 -11   6   5       33.55       36.19     13.81 o 
 -10   6   5       54.26       50.50     16.14 o 
  -9   6   5       97.72       85.30     16.12 o 
  -8   6   5      158.24      168.86     30.44 o 
  -7   6   5      104.85       99.78     21.13 o 
  -6   6   5       77.22       77.96     10.98 o 
  -5   6   5     1012.88     1035.77    116.99 o 
  -4   6   5       99.65      110.74     12.81 o 
  -3   6   5       78.21       95.67     10.42 o 
  -2   6   5      388.22      400.42     28.04 o 
  -1   6   5      410.82      446.52     28.69 o 
   0   6   5      123.52      136.26     13.80 o 
   2   6   5      654.64      650.48     29.62 o 
   3   6   5      430.08      470.86     45.45 o 
   4   6   5       81.49       84.53      9.85 o 
   5   6   5      812.07      845.26     96.68 o 
   6   6   5      441.79      434.86     53.96 o 
   7   6   5      495.77      518.54     63.78 o 
   8   6   5       48.59       37.61      9.01 o 
   9   6   5      252.24      230.93     34.20 o 
  10   6   5       56.44       41.61     13.63 o 
  11   6   5        1.00        9.67     11.93 o 
 -10   7   5       89.96       79.64     14.29 o 
  -9   7   5      212.15      218.33     39.21 o 
  -8   7   5       22.90       26.41     10.06 o 
  -7   7   5       30.95       41.45      9.42 o 
  -6   7   5        6.54        8.14      6.86 o 
  -5   7   5      100.65       88.53     14.59 o 
  -4   7   5      355.46      360.84     42.94 o 
  -3   7   5       22.97       39.12      6.10 o 
  -2   7   5      546.30      597.66     66.48 o 
  -1   7   5      358.70      344.00     28.01 o 
   0   7   5       33.08       47.89      7.93 o 
   1   7   5      563.93      581.24     30.88 o 
   2   7   5        2.82        6.56      5.00 o 
   3   7   5      107.91      110.75     10.71 o 
   4   7   5      469.82      517.86     36.76 o 
   5   7   5      167.44      195.76     26.84 o 
   6   7   5        2.12        5.71      8.05 o 
   7   7   5        9.94       12.94      6.97 o 
   8   7   5      326.18      299.68     63.32 o 
   9   7   5      203.13      212.78     41.20 o 
  10   7   5      218.15      197.77     38.61 o 
 -10   8   5       20.58       25.47     11.42 o 
  -9   8   5      175.80      164.73     31.88 o 
  -8   8   5       96.60      117.30     24.17 o 
  -7   8   5      656.95      751.31    131.29 o 
  -6   8   5     1047.52     1199.60    112.91 o 
  -5   8   5     2346.45     2807.73    268.63 o 
  -4   8   5      431.77      449.86     58.88 o 
  -3   8   5     1348.06     1668.51    140.89 o 
  -2   8   5     1041.96     1140.93    232.95 o 
  -1   8   5      204.91      211.53     18.72 o 
   0   8   5      112.75      116.90     11.37 o 
   1   8   5      750.35      800.70     33.70 o 
   2   8   5       45.29       40.75      8.85 o 
   3   8   5      219.77      236.68     21.48 o 
   4   8   5      503.31      554.77     63.29 o 
   5   8   5     1857.13     2127.80    165.05 o 
   6   8   5     1167.32     1358.01    141.55 o 
   7   8   5      678.70      753.13    131.41 o 
   8   8   5      309.59      335.76     50.71 o 
   9   8   5       54.81       51.49     18.05 o 
  10   8   5      112.82      112.38     33.52 o 
 -10   9   5       92.42      108.36     28.95 o 
  -9   9   5      132.55      128.40     26.62 o 
  -8   9   5       43.20       33.89     12.56 o 
  -7   9   5      205.15      206.50     35.81 o 
  -6   9   5       91.06       84.15     18.21 o 
  -5   9   5       52.05       49.85      9.25 o 
  -4   9   5       15.76       16.81      5.86 o 
  -3   9   5      144.04      157.94     21.92 o 
  -2   9   5      210.86      232.14     32.21 o 
  -1   9   5      611.55      639.27     69.51 o 
   0   9   5      778.15      779.21     45.16 o 
   1   9   5      431.45      339.47     47.17 o 
   2   9   5       87.36       87.66     12.52 o 
   3   9   5        2.14        3.08      5.10 o 
   4   9   5        0.78        7.88      7.02 o 
   5   9   5       27.52       24.51      7.34 o 
   6   9   5        5.27        5.55     10.07 o 
   7   9   5       76.51       82.05     16.62 o 
   8   9   5      118.13      121.82     22.17 o 
   9   9   5      130.90      117.53     24.31 o 
  10   9   5      296.44      287.97     56.01 o 
  -9  10   5        5.32        5.58     12.96 o 
  -8  10   5        0.29        2.54     11.69 o 
  -7  10   5       51.67       42.43     10.63 o 
  -6  10   5       14.17       21.11     10.97 o 
  -5  10   5       91.43       93.15     22.40 o 
  -4  10   5        5.98       12.49      5.35 o 
  -3  10   5      112.49      117.74     15.91 o 
  -2  10   5      182.22      192.70     23.61 o 
  -1  10   5       11.97       14.84      4.94 o 
   0  10   5       40.18       43.24      6.89 o 
   1  10   5      291.96      257.08     30.53 o 
   2  10   5       32.87       39.13      6.84 o 
   3  10   5       47.63       42.66      8.08 o 
   4  10   5       27.29       31.49      8.38 o 
   5  10   5      189.28      199.98     36.48 o 
   6  10   5      153.55      180.64     41.91 o 
   7  10   5       76.16       87.08     18.49 o 
   8  10   5       12.60       12.44      7.73 o 
   9  10   5        2.06        8.68     13.15 o 
  -8  11   5      151.49      152.68     30.40 o 
  -7  11   5      334.41      378.31     72.29 o 
  -6  11   5       62.98       54.89     12.05 o 
  -5  11   5       19.55       14.85     11.12 o 
  -4  11   5       57.44       64.21     13.79 o 
  -3  11   5      900.69      830.97    130.34 o 
  -2  11   5     1759.55     1987.45    190.81 o 
  -1  11   5     2131.40     2471.08    219.70 o 
   0  11   5     1627.18     1809.66    176.17 o 
   1  11   5     1557.50     1594.47    160.23 o 
   2  11   5      489.15      442.97     64.35 o 
   3  11   5      277.49      271.91     37.91 o 
   4  11   5      167.23      184.35     33.73 o 
   5  11   5        6.96       16.37      8.88 o 
   6  11   5        1.58        1.49      8.16 o 
   7  11   5       61.47       74.82     15.88 o 
   8  11   5      257.62      258.25     36.14 o 
  -8  12   5      243.88      250.61     36.85 o 
  -7  12   5      256.56      221.85     31.04 o 
  -6  12   5      520.99      509.96     90.38 o 
  -5  12   5      386.68      395.87     70.35 o 
  -4  12   5      473.25      469.86     86.62 o 
  -3  12   5      586.27      625.56    123.54 o 
  -2  12   5      226.64      198.06     39.24 o 
  -1  12   5       17.31        8.28      6.12 o 
   0  12   5        5.81        8.17      5.65 o 
   1  12   5       40.83       63.23     12.25 o 
   2  12   5      443.28      392.48     65.10 o 
   3  12   5      545.22      594.68    126.62 o 
   4  12   5      863.17      859.04    137.43 o 
   5  12   5      264.00      225.01     39.32 o 
   6  12   5      246.96      244.26     44.10 o 
   7  12   5      146.65      123.45     17.96 o 
   8  12   5      157.80      148.67     21.37 o 
  -7  13   5       12.54       13.79     10.26 o 
  -6  13   5       15.13       21.38      7.89 o 
  -5  13   5       27.41       30.76      7.65 o 
  -4  13   5        6.05       16.07     10.13 o 
  -3  13   5        2.10        7.97      8.45 o 
  -2  13   5       22.44       11.25      8.62 o 
  -1  13   5        1.81        7.93      7.43 o 
   0  13   5       21.85       16.43      5.16 o 
   1  13   5        1.01        6.14      5.56 o 
   2  13   5       24.11       10.59      6.61 o 
   3  13   5       44.35       53.54     12.70 o 
   4  13   5        8.65       19.14      9.82 o 
   5  13   5        5.51       13.95      6.30 o 
   6  13   5        0.34        8.65      6.03 o 
   7  13   5        2.27       13.98      9.36 o 
  -6  14   5       97.33       87.16     15.20 o 
  -5  14   5      399.02      379.20     70.36 o 
  -4  14   5      326.23      295.18     60.67 o 
  -3  14   5      207.95      188.18     33.23 o 
  -2  14   5      104.66      113.77     21.41 o 
  -1  14   5       35.32       23.81     10.58 o 
   0  14   5       15.66       10.46      9.63 o 
   1  14   5       69.35       66.12     12.75 o 
   2  14   5      116.12      100.69     20.97 o 
   3  14   5      360.38      359.04     68.40 o 
   4  14   5      137.62      143.39     30.59 o 
   5  14   5      278.14      257.71     40.89 o 
   6  14   5      184.96      207.51     34.28 o 
  -4  15   5      108.23      108.51     19.41 o 
  -3  15   5      156.78      159.43     26.86 o 
  -2  15   5      145.50      180.77     50.65 o 
   0  15   5      335.93      333.82     89.26 o 
   1  15   5      283.50      314.61     87.14 o 
   2  15   5      599.30      496.33     94.54 o 
   3  15   5      289.48      251.67     40.49 o 
   4  15   5       43.81       37.78     10.17 o 
  -2  16   5       24.42       36.22     18.23 o 
  -1  16   5        5.85        7.01     19.47 o 
   0  16   5       20.41       18.96     12.92 o 
   1  16   5      102.70       96.44     37.66 o 
   2  16   5        0.90       12.19      8.44 o 
 -11   0   6      211.95      173.10     44.27 o 
 -10   0   6      315.95      343.93     84.75 o 
  -9   0   6     1164.47     1158.33    222.43 o 
  -8   0   6     1610.90     1784.26    414.24 o 
  -7   0   6      708.53      738.08    137.55 o 
  -6   0   6      625.12      620.03    109.29 o 
  -5   0   6      358.27      355.79     38.47 o 
  -4   0   6      132.44      132.48     18.37 o 
  -3   0   6       39.71       40.26      6.95 o 
  -2   0   6      839.05      792.84     49.73 o 
  -1   0   6     3596.11     3839.51    174.39 o 
   0   0   6      777.33      718.97     37.89 o 
   1   0   6     2205.68     2295.75    104.69 o 
   2   0   6     2372.17     2551.32    155.71 o 
   4   0   6      229.87      250.75     32.33 o 
   5   0   6       80.76       81.11     20.45 o 
   6   0   6       12.97       24.35     16.62 o 
   7   0   6       17.73       35.02     14.19 o 
   8   0   6       59.00       58.09     20.24 o 
   9   0   6      449.80      396.31     97.43 o 
  10   0   6      208.97      237.92     66.14 o 
  11   0   6      411.94      304.11     81.62 o 
 -11   1   6       11.61       19.38      9.11 o 
 -10   1   6        0.39       19.43     16.91 o 
  -9   1   6       16.76       21.64      9.08 o 
  -8   1   6      158.47      162.78     32.30 o 
  -7   1   6      623.91      660.29     91.67 o 
  -6   1   6      877.20      919.85     98.20 o 
  -5   1   6      408.87      418.70     43.57 o 
  -4   1   6     1269.24     1328.02     49.97 o 
  -1   1   6     1357.09     1370.73     53.23 o 
   0   1   6      182.28      152.74     12.01 o 
   1   1   6      747.19      736.44     34.24 o 
   2   1   6      119.61      120.39      9.77 o 
   3   1   6        0.55        6.25      5.39 o 
   4   1   6      387.06      383.21     25.59 o 
   5   1   6      148.38      143.06     17.87 o 
   6   1   6       56.50       46.39     14.27 o 
   7   1   6        3.22        7.13     13.69 o 
   8   1   6       33.41       40.63     12.40 o 
   9   1   6       75.19       69.88     16.88 o 
  10   1   6       10.88       13.69      7.26 o 
  11   1   6       10.49       14.68      9.24 o 
 -11   2   6       21.35       10.25     15.94 o 
 -10   2   6       88.00       74.94     16.43 o 
  -9   2   6      210.02      179.30     29.13 o 
  -8   2   6       16.66       30.31      8.60 o 
  -7   2   6       82.37       76.14     12.54 o 
  -6   2   6      333.99      322.64     43.09 o 
  -5   2   6      188.72      181.60     17.09 o 
  -4   2   6        1.02       11.89      8.41 o 
  -3   2   6        0.77        7.33      3.66 o 
  -2   2   6       39.11       41.71      6.01 o 
  -1   2   6       66.38       72.40      7.24 o 
   0   2   6       34.33       29.75      5.91 o 
   3   2   6      208.94      233.52     20.46 o 
   4   2   6      156.23      183.21     16.81 o 
   5   2   6        0.88        3.83      8.96 o 
   6   2   6       98.97      104.94     14.76 o 
   7   2   6      124.70      158.98     22.63 o 
   8   2   6       67.08       67.43     14.94 o 
   9   2   6        1.02       16.23     11.11 o 
  10   2   6        0.68        9.03     10.15 o 
  11   2   6        6.97       13.60     10.61 o 
 -11   3   6      251.39      226.42     34.25 o 
 -10   3   6       70.90       88.78     20.53 o 
  -9   3   6       43.13       26.50     11.80 o 
  -8   3   6        4.97        6.40      7.24 o 
  -7   3   6       21.65       12.31      7.49 o 
  -6   3   6      127.42      129.36     16.39 o 
  -5   3   6      839.93      898.61    100.57 o 
  -4   3   6      922.73      956.17     51.70 o 
  -1   3   6     1563.61     1686.11     79.54 o 
   0   3   6      742.00      779.49     36.10 o 
   1   3   6      478.45      487.99     29.39 o 
   2   3   6        9.30        7.44      6.47 o 
   3   3   6      534.86      561.11     32.29 o 
   4   3   6      886.94      925.10     48.06 o 
   5   3   6     1325.11     1472.09    148.49 o 
   6   3   6      303.49      307.22     41.00 o 
   7   3   6     1230.82     1289.54    148.70 o 
   8   3   6     1421.44     1583.69    240.42 o 
   9   3   6      968.56     1040.62    165.72 o 
  10   3   6      321.20      321.97     62.16 o 
  11   3   6       91.71      116.22     34.29 o 
 -10   4   6      204.12      205.16     43.68 o 
  -9   4   6      221.77      247.10     37.57 o 
  -8   4   6      372.00      361.37     78.94 o 
  -7   4   6      422.01      438.40     54.43 o 
  -6   4   6      620.94      680.03     68.91 o 
  -5   4   6      637.91      634.06     80.22 o 
  -4   4   6       30.40       32.99      7.04 o 
  -3   4   6        7.61        9.07      7.82 o 
  -2   4   6        3.49       16.34     12.82 o 
  -1   4   6        7.02       12.01      4.36 o 
   0   4   6      270.30      290.94     26.55 o 
   5   4   6     1041.83     1103.53    144.54 o 
   6   4   6      119.84       97.40     14.70 o 
   7   4   6        3.46       18.02     12.36 o 
   8   4   6       53.28       55.11     14.42 o 
   9   4   6      166.87      181.58     26.30 o 
  10   4   6      120.85      146.20     37.67 o 
 -10   5   6        5.98       25.37     10.27 o 
  -9   5   6       65.51       61.86     18.94 o 
  -8   5   6       26.41       24.43     10.28 o 
  -7   5   6       55.50       59.74     12.02 o 
  -6   5   6      115.62      116.71     18.37 o 
  -5   5   6       74.85       89.82     12.06 o 
  -4   5   6      474.42      491.35     68.52 o 
  -3   5   6      390.62      459.90     51.27 o 
  -2   5   6        1.25       11.68      2.79 o 
  -1   5   6        0.18        8.20      4.27 o 
   0   5   6       51.90       50.06      6.62 o 
   1   5   6       50.35       50.35      8.50 o 
   2   5   6       21.72       20.25      6.51 o 
   3   5   6        5.75        8.64      7.56 o 
   4   5   6      223.10      208.18     26.55 o 
   5   5   6      630.70      660.31     64.58 o 
   6   5   6       60.18       49.13     12.60 o 
   7   5   6       12.52       13.38      5.51 o 
   8   5   6        0.20       14.92      7.92 o 
   9   5   6        1.33       11.36     11.38 o 
  10   5   6       38.41       29.16     12.61 o 
 -10   6   6      108.63      131.09     27.18 o 
  -9   6   6      398.80      393.27     70.98 o 
  -8   6   6      126.96      144.66     22.02 o 
  -7   6   6      561.88      551.26    103.73 o 
  -6   6   6      626.69      697.70     88.46 o 
  -5   6   6      187.78      231.16     28.99 o 
  -4   6   6        2.41        7.67      5.37 o 
  -3   6   6      184.16      202.75     28.07 o 
  -2   6   6      228.65      267.75     23.53 o 
  -1   6   6     1253.98     1386.44     51.21 o 
   0   6   6     1235.15     1326.75     46.03 o 
   1   6   6     3144.15     3595.25    191.34 o 
   2   6   6     1329.59     1528.00     79.73 o 
   3   6   6      721.75      779.44     89.94 o 
   4   6   6     1534.02     1621.63    181.13 o 
   5   6   6      319.94      329.27     42.28 o 
   6   6   6       22.66       22.20      6.97 o 
   7   6   6        0.63       18.59      7.73 o 
   8   6   6        8.58       14.27     11.93 o 
   9   6   6       47.48       32.88     11.97 o 
  10   6   6      144.12      150.68     32.77 o 
 -10   7   6      119.46      139.40     16.17 o 
  -9   7   6        4.01        9.10      9.18 o 
  -8   7   6       23.49       12.45      8.37 o 
  -7   7   6       12.97       12.95      6.04 o 
  -6   7   6      697.84      780.41     84.89 o 
  -5   7   6     1344.42     1521.36    149.50 o 
  -4   7   6      901.37     1046.94     86.92 o 
  -3   7   6      110.85      115.76     15.67 o 
  -2   7   6      296.76      341.40     48.38 o 
  -1   7   6      300.12      340.93     32.16 o 
   0   7   6     1037.73     1055.66     49.89 o 
   1   7   6       23.48       30.55      5.79 o 
   2   7   6        0.98        4.28      7.96 o 
   3   7   6       42.23       34.33      9.46 o 
   4   7   6      124.48      127.90     16.11 o 
   5   7   6     1406.95     1650.29    159.31 o 
   6   7   6     1979.87     2164.68    293.34 o 
   7   7   6     1061.73     1226.75    210.23 o 
   8   7   6      304.77      288.16     61.20 o 
   9   7   6       30.80       19.08      8.81 o 
  10   7   6      242.07      197.39     37.03 o 
  -9   8   6        1.77       12.79      8.07 o 
  -8   8   6       17.55        3.12     11.58 o 
  -7   8   6       53.77       42.07      9.84 o 
  -6   8   6        0.03       -3.56      5.86 o 
  -5   8   6        1.67       15.98      6.50 o 
  -4   8   6        3.57        4.73      7.37 o 
  -3   8   6       13.47       12.22      5.73 o 
  -2   8   6       28.50       32.29      6.72 o 
  -1   8   6       56.60       51.18      8.33 o 
   0   8   6      829.77      893.51     85.68 o 
   1   8   6        3.43       14.27      5.96 o 
   2   8   6      115.31      124.10     15.01 o 
   3   8   6      105.87      107.44     17.18 o 
   4   8   6        0.45       10.14      8.75 o 
   5   8   6       51.33       50.60     12.16 o 
   6   8   6        9.31       17.76      6.58 o 
   7   8   6        0.07       13.33      7.02 o 
   8   8   6        3.69        3.81      6.44 o 
   9   8   6      154.55      141.20     30.29 o 
  -9   9   6        0.17       -1.13      9.08 o 
  -8   9   6       28.69       24.50     10.76 o 
  -7   9   6       38.86       24.38     11.51 o 
  -6   9   6      143.32      128.08     29.72 o 
  -5   9   6      384.72      407.51     67.09 o 
  -4   9   6     1018.54     1067.19    116.49 o 
  -3   9   6     1091.73     1197.69    116.91 o 
  -2   9   6      737.70      822.52     85.29 o 
  -1   9   6      412.99      387.49     45.45 o 
   0   9   6     1439.37     1493.64    108.38 o 
   1   9   6      414.48      412.86     47.26 o 
   2   9   6        1.32       16.55      8.60 o 
   3   9   6       23.36       30.65      9.58 o 
   4   9   6      187.06      170.56     22.23 o 
   5   9   6      104.80      117.56     22.39 o 
   6   9   6      185.58      185.76     32.71 o 
   7   9   6      319.14      324.87     59.36 o 
   8   9   6      677.10      635.92     86.78 o 
   9   9   6       27.96       41.66     15.34 o 
  -8  10   6      311.52      268.16     37.82 o 
  -7  10   6      447.34      429.01     86.25 o 
  -6  10   6      431.75      418.60     76.36 o 
  -5  10   6       56.31       35.59     11.87 o 
  -4  10   6        6.63        0.88      7.54 o 
  -3  10   6      102.86      115.75     19.65 o 
  -2  10   6      310.70      342.27     47.07 o 
  -1  10   6      331.92      321.18     43.41 o 
   0  10   6      124.88      145.02     23.62 o 
   1  10   6      772.38      799.12     91.09 o 
   2  10   6      756.19      777.35     89.47 o 
   3  10   6     1015.38     1048.61    151.13 o 
   4  10   6      936.20      964.00    159.99 o 
   5  10   6      239.20      228.62     43.29 o 
   6  10   6      128.58      112.47     20.39 o 
   7  10   6       14.52       14.64      7.03 o 
   8  10   6       55.58       47.99     11.81 o 
  -7  11   6       29.41       23.87     12.83 o 
  -6  11   6        9.01       15.54      8.68 o 
  -5  11   6       14.10       16.80     16.34 o 
  -4  11   6       36.95       23.93     17.61 o 
  -3  11   6      260.97      258.66     51.43 o 
  -2  11   6      235.82      196.12     36.79 o 
  -1  11   6      113.59       85.64     16.21 o 
   0  11   6        3.66       20.46      7.54 o 
   1  11   6        7.83        6.10      6.27 o 
   2  11   6        5.39       11.46      6.60 o 
   3  11   6        0.16       12.73      6.83 o 
   4  11   6       28.29       17.74      7.01 o 
   5  11   6        1.02        7.86      9.06 o 
   6  11   6        1.05       12.50      8.88 o 
   7  11   6       11.77        9.66      8.99 o 
  -7  12   6      191.34      141.41     27.10 o 
  -6  12   6      197.11      186.12     28.87 o 
  -5  12   6       80.22       84.85     18.17 o 
  -4  12   6        5.95        4.52      8.41 o 
  -3  12   6        2.34        9.80     14.14 o 
  -2  12   6       79.49       78.77     16.59 o 
  -1  12   6      139.89      144.12     26.12 o 
   0  12   6      123.36      121.04     26.15 o 
   1  12   6      127.85      131.88     21.69 o 
   2  12   6      180.59      169.41     25.99 o 
   3  12   6       82.77      105.22     19.52 o 
   4  12   6      116.93      131.54     23.06 o 
   5  12   6      124.91      176.97     34.14 o 
   6  12   6        0.87        5.86      7.90 o 
   7  12   6        0.14       17.51      9.33 o 
  -6  13   6      228.59      208.29     43.65 o 
  -5  13   6      303.50      254.09     41.37 o 
  -4  13   6      433.44      466.81     64.67 o 
  -3  13   6      508.20      463.07     85.60 o 
  -2  13   6      424.64      391.70     86.16 o 
  -1  13   6      268.94      219.94     50.86 o 
   0  13   6       63.98       57.73     24.83 o 
   1  13   6        6.87        2.49      8.81 o 
   2  13   6        7.62        9.58      8.76 o 
   3  13   6       19.31       18.36      8.10 o 
   4  13   6      100.38      133.17     26.18 o 
   5  13   6      210.56      212.90     28.48 o 
   6  13   6      253.00      219.05     37.59 o 
  -4  14   6      118.04      106.29     25.81 o 
  -3  14   6        1.00        2.66     22.98 o 
  -2  14   6       10.86       -5.85     15.85 o 
  -1  14   6       60.88       28.24     15.38 o 
   0  14   6      137.48      150.32     74.39 o 
   1  14   6      103.15       77.81     20.14 o 
   2  14   6      105.64       79.00     20.49 o 
   3  14   6      155.68      129.61     21.38 o 
   4  14   6       85.78       74.78     14.86 o 
  -2  15   6        3.31       -2.99     25.55 o 
  -1  15   6       21.90       31.01     18.75 o 
   0  15   6       41.45       52.85     18.55 o 
   1  15   6        0.05       13.42     17.98 o 
   2  15   6        0.01       -9.05     14.49 o 
 -10   1   7       45.60       44.65     12.69 o 
  -9   1   7       82.60       89.80     18.65 o 
  -8   1   7      786.40      790.12    104.11 o 
  -7   1   7      358.82      343.77     63.09 o 
  -6   1   7      475.32      518.75     70.45 o 
  -5   1   7      702.52      774.43     80.94 o 
  -4   1   7      746.22      715.24     69.07 o 
  -3   1   7      447.35      428.53     40.31 o 
  -2   1   7       59.12       64.26      6.97 o 
  -1   1   7       96.51      108.84     10.57 o 
   0   1   7      269.65      269.65     23.88 o 
   1   1   7       14.89       17.85      3.78 o 
   2   1   7      464.48      461.12     40.64 o 
   3   1   7      473.57      493.21     42.64 o 
   4   1   7      584.17      587.97     90.86 o 
   5   1   7      760.21      726.43     87.33 o 
   6   1   7      698.51      770.86     84.87 o 
   7   1   7      445.04      499.99     92.21 o 
   8   1   7      234.13      242.29     45.64 o 
   9   1   7        3.45        6.25     17.13 o 
  10   1   7       51.41       51.70     15.71 o 
 -10   2   7      291.33      277.18     46.64 o 
  -9   2   7      374.10      330.03     67.87 o 
  -8   2   7      224.53      248.97     38.49 o 
  -7   2   7       19.77       16.33      9.16 o 
  -6   2   7        6.05        7.58      5.49 o 
  -5   2   7      166.32      190.28     28.14 o 
  -4   2   7      480.31      535.34     66.54 o 
  -3   2   7      885.52      893.43     87.06 o 
  -2   2   7     2180.99     2292.25    208.48 o 
  -1   2   7     1606.92     1688.05     76.06 o 
   0   2   7      677.72      688.56     37.88 o 
   1   2   7     1179.20     1261.22     60.27 o 
   2   2   7      477.27      492.01     46.20 o 
   3   2   7      212.51      234.65     30.67 o 
   4   2   7      125.35      109.56     16.31 o 
   5   2   7       19.29       32.58      8.71 o 
   6   2   7      291.81      323.24     41.95 o 
   7   2   7      385.31      379.52     79.11 o 
   8   2   7      653.76      693.92     95.95 o 
   9   2   7      644.15      650.21    116.65 o 
  10   2   7      146.37      147.63     29.07 o 
 -10   3   7        6.73       20.39      9.93 o 
  -9   3   7       21.62       25.29     11.36 o 
  -8   3   7       26.42       33.74     13.00 o 
  -7   3   7       17.13       27.06      8.48 o 
  -6   3   7       11.26       22.30      7.76 o 
  -5   3   7      154.88      153.97     24.22 o 
  -4   3   7      334.64      326.63     36.44 o 
  -3   3   7       48.81       60.78     10.09 o 
  -2   3   7      251.39      268.94     24.93 o 
  -1   3   7       54.54       52.15      6.33 o 
   0   3   7        2.89        7.04      4.24 o 
   1   3   7      174.91      192.24     21.25 o 
   2   3   7      427.76      446.61     41.28 o 
   3   3   7      445.66      462.90     58.31 o 
   4   3   7       23.92       20.82      8.03 o 
   5   3   7        1.27       10.57      5.95 o 
   6   3   7        6.03       25.64     12.00 o 
   7   3   7       17.06       26.67     18.51 o 
   8   3   7        3.93        4.75     10.41 o 
   9   3   7       23.85       30.59     20.66 o 
  10   3   7        0.12       13.08     14.90 o 
 -10   4   7       80.25       78.30     21.64 o 
  -9   4   7       35.92       29.18     12.06 o 
  -8   4   7       68.93       77.88     18.46 o 
  -7   4   7       24.05       22.25      8.78 o 
  -6   4   7        0.75        2.10     12.50 o 
  -5   4   7      476.67      448.63     72.57 o 
  -4   4   7       29.31       28.51      6.10 o 
  -3   4   7      186.84      217.77     29.52 o 
  -2   4   7     1405.58     1487.81    135.80 o 
  -1   4   7     1170.55     1296.93    119.81 o 
   0   4   7      692.69      756.37     38.51 o 
   1   4   7       28.96       46.36      8.79 o 
   2   4   7        5.99        0.10      9.88 o 
   3   4   7       34.40       35.30      9.49 o 
   4   4   7      544.28      600.34     56.87 o 
   5   4   7      327.15      316.76     42.92 o 
   6   4   7       54.43       53.57     12.69 o 
   7   4   7      135.04      138.42     26.37 o 
   8   4   7      155.69      157.24     29.99 o 
   9   4   7      199.50      161.45     32.26 o 
  10   4   7      230.06      233.12     36.44 o 
  -9   5   7      131.92      144.95     24.63 o 
  -8   5   7      313.92      330.58     59.91 o 
  -7   5   7      763.85      744.57    116.90 o 
  -6   5   7      968.65     1207.68    170.47 o 
  -5   5   7     1251.97     1387.32    153.17 o 
  -4   5   7      222.62      227.84     31.47 o 
  -3   5   7      426.63      447.40     56.42 o 
  -2   5   7      179.44      165.35     24.79 o 
  -1   5   7        0.07        3.14      3.89 o 
   0   5   7      379.90      382.13     47.87 o 
   1   5   7      942.20     1010.98    105.75 o 
   2   5   7      930.27      988.72    105.00 o 
   3   5   7      956.27     1031.26     90.56 o 
   4   5   7     1279.46     1346.47    141.56 o 
   5   5   7     1654.85     1913.56    262.44 o 
   6   5   7      723.53      790.57    158.60 o 
   7   5   7      213.33      228.62     43.09 o 
   8   5   7       50.78       44.91     11.42 o 
   9   5   7       10.06        9.10      9.49 o 
  -9   6   7        7.10       13.43      9.18 o 
  -8   6   7        3.23       15.77     11.37 o 
  -7   6   7        6.84        9.05      7.21 o 
  -6   6   7        0.91       -3.11      7.14 o 
  -5   6   7       22.09       37.97      8.92 o 
  -4   6   7      114.97      136.50     21.24 o 
  -3   6   7       40.54       26.83      7.43 o 
  -2   6   7        2.96        8.35      7.03 o 
  -1   6   7      227.26      222.65     24.43 o 
   0   6   7      454.69      488.02     66.58 o 
   1   6   7      351.03      343.31     38.13 o 
   2   6   7       18.37       15.62      7.30 o 
   3   6   7       43.53       43.81      9.91 o 
   4   6   7      171.12      160.27     22.64 o 
   5   6   7        9.72       20.91      8.36 o 
   6   6   7       47.90       57.52     12.50 o 
   7   6   7       69.11       71.71     19.21 o 
   8   6   7       19.56       29.52     10.88 o 
   9   6   7       46.43       59.28     17.45 o 
  -9   7   7       21.11       12.60      9.65 o 
  -8   7   7       43.89       36.66     15.64 o 
  -7   7   7       51.33       42.61     13.87 o 
  -6   7   7      143.52      145.27     24.80 o 
  -5   7   7      244.76      230.50     45.31 o 
  -4   7   7      186.27      151.70     21.27 o 
  -3   7   7      315.01      320.94     44.53 o 
  -2   7   7      113.74      127.48     20.10 o 
  -1   7   7       46.67       46.58      8.08 o 
   0   7   7       53.85       63.11     11.19 o 
   1   7   7      604.89      639.08     80.33 o 
   2   7   7      367.09      444.82     60.72 o 
   3   7   7      259.36      304.16     39.90 o 
   4   7   7      247.97      248.00     32.77 o 
   5   7   7      106.07       76.46     16.35 o 
   6   7   7      100.94       90.20     16.60 o 
   7   7   7       29.04       44.81     16.10 o 
   8   7   7        2.69       18.77     18.39 o 
   9   7   7       60.05       29.07     18.86 o 
  -8   8   7        5.19       16.76      9.30 o 
  -7   8   7      136.55      116.37     23.70 o 
  -6   8   7       29.87       28.48     10.83 o 
  -5   8   7      240.19      210.12     34.60 o 
  -4   8   7      479.96      483.71     83.06 o 
  -3   8   7     1157.77     1304.13    130.83 o 
  -2   8   7     1226.33     1317.59    124.05 o 
  -1   8   7     1226.56     1401.88    172.68 o 
   0   8   7     1878.18     2151.46    210.31 o 
   1   8   7     2316.52     2714.45    237.71 o 
   2   8   7      297.44      302.14     39.94 o 
   3   8   7      157.36      141.02     20.73 o 
   4   8   7        2.63        0.31      5.80 o 
   5   8   7       40.47       39.90      8.83 o 
   6   8   7       79.56       86.85     14.98 o 
   7   8   7      211.46      195.67     37.48 o 
   8   8   7      487.01      460.24    109.18 o 
  -8   9   7       35.15       22.28     13.90 o 
  -7   9   7      147.05      113.28     18.34 o 
  -6   9   7      194.86      168.33     33.42 o 
  -5   9   7       99.70      100.38     17.38 o 
  -4   9   7       26.76       17.55      8.26 o 
  -3   9   7       55.81       55.16     11.88 o 
  -2   9   7       25.09       28.86      9.99 o 
  -1   9   7        9.89       22.10      7.80 o 
   0   9   7       11.05       -3.78      7.86 o 
   1   9   7      370.66      382.36     64.28 o 
   2   9   7      235.39      248.08     42.12 o 
   3   9   7      390.12      371.40     70.50 o 
   4   9   7      406.23      392.97     60.59 o 
   5   9   7      264.25      221.33     36.42 o 
   6   9   7      197.61      180.90     33.23 o 
   7   9   7      129.68      102.24     19.49 o 
   8   9   7       42.93       40.35     13.78 o 
  -7  10   7       10.53       12.15      9.39 o 
  -6  10   7       14.58       20.26     10.89 o 
  -5  10   7       13.98        5.84     11.92 o 
  -4  10   7        1.03       -1.12      6.73 o 
  -3  10   7        9.88        0.88      7.30 o 
  -2  10   7       39.21       41.48     11.94 o 
  -1  10   7        0.71       12.39      8.43 o 
   0  10   7        2.97        2.61      9.56 o 
   1  10   7      165.56      135.23     27.60 o 
   2  10   7       34.41       23.88      7.01 o 
   3  10   7       43.07       37.94      9.60 o 
   4  10   7       23.51       14.85      7.57 o 
   5  10   7        8.03        8.71      8.80 o 
   6  10   7       20.09       19.17     10.14 o 
   7  10   7       12.07       10.63      9.52 o 
  -6  11   7      174.82      193.53     35.73 o 
  -5  11   7      230.63      203.80     42.41 o 
  -4  11   7      139.69      142.89     24.92 o 
  -3  11   7      127.84      119.17     25.07 o 
  -2  11   7       68.71       59.62     16.54 o 
  -1  11   7        1.72        8.42     11.35 o 
   0  11   7        5.41       10.89      6.66 o 
   1  11   7      153.77      159.05     31.12 o 
   2  11   7      223.31      200.93     28.46 o 
   3  11   7      437.08      484.95     80.38 o 
   4  11   7      215.91      201.44     42.86 o 
   5  11   7      232.45      254.50     53.47 o 
   6  11   7      142.24      132.34     25.23 o 
  -5  12   7        9.34       27.77     11.14 o 
  -4  12   7       52.64       48.73     21.35 o 
  -3  12   7      249.23      257.07     62.78 o 
  -2  12   7      184.00      166.84     40.16 o 
  -1  12   7      101.95      104.94     19.75 o 
   0  12   7      138.81      116.69     22.56 o 
   1  12   7       93.16       91.42     21.22 o 
   2  12   7      140.41      115.48     30.72 o 
   3  12   7      126.03      103.01     22.22 o 
   4  12   7        0.15        6.93      6.94 o 
   5  12   7        0.10        4.26      8.14 o 
  -4  13   7       28.06       22.80     11.75 o 
  -3  13   7        1.27       30.11     14.48 o 
  -2  13   7       41.46       42.00     17.83 o 
  -1  13   7       32.71       20.53     19.79 o 
   0  13   7       12.13       18.23      8.27 o 
   1  13   7       27.04       34.29     20.91 o 
   2  13   7       17.77       16.22      8.75 o 
   3  13   7        0.42       14.02      8.98 o 
   4  13   7       23.04       32.76      8.94 o 
  -2  14   7       65.83       30.39     21.94 o 
  -1  14   7      194.64      200.53     51.76 o 
   0  14   7      328.55      230.16     72.96 o 
  -9   0   8       39.06       30.60     17.65 o 
  -8   0   8       68.64       81.07     27.69 o 
  -7   0   8       72.29       90.56     25.59 o 
  -6   0   8       50.57       74.85     22.94 o 
  -5   0   8      309.63      326.03     80.16 o 
  -4   0   8      645.32      583.69    123.97 o 
  -3   0   8      856.14      842.61    106.95 o 
  -2   0   8      309.47      272.17     46.64 o 
  -1   0   8      120.87      124.08     21.19 o 
   0   0   8       41.41       45.33     11.85 o 
   1   0   8      499.32      440.32     60.67 o 
   2   0   8        0.85       28.21     14.99 o 
   3   0   8      621.88      715.74    130.73 o 
   4   0   8      799.93      816.28    126.93 o 
   5   0   8     1444.73     1661.53    360.50 o 
   6   0   8      547.37      569.21    137.06 o 
   7   0   8      795.96      740.98    174.39 o 
   8   0   8      798.04      823.81    116.00 o 
   9   0   8      315.42      317.95     81.70 o 
  -9   1   8      151.92      151.86     31.49 o 
  -8   1   8       70.07       58.94     14.89 o 
  -7   1   8        4.94       12.39      9.26 o 
  -6   1   8       34.55       34.04     10.20 o 
  -5   1   8      130.84      123.63     24.74 o 
  -4   1   8       32.23       36.60      9.16 o 
  -3   1   8        2.74        1.16      4.35 o 
  -2   1   8       88.89       85.39      9.63 o 
  -1   1   8       91.89       83.12     10.80 o 
   0   1   8       47.77       48.03      6.67 o 
   1   1   8      781.32      816.24     73.31 o 
   2   1   8     1291.56     1444.51    144.95 o 
   3   1   8      676.05      725.78     95.91 o 
   4   1   8       68.66       65.85     12.41 o 
   5   1   8      107.13      105.22     20.36 o 
   6   1   8        5.38       22.64      9.01 o 
   7   1   8        8.55       25.70     11.45 o 
   8   1   8        3.49       18.16      6.63 o 
   9   1   8       66.72       68.42     16.11 o 
  -9   2   8        0.03        7.90      7.10 o 
  -8   2   8       41.82       24.64      9.91 o 
  -7   2   8      279.60      292.60     52.55 o 
  -6   2   8      296.67      307.55     49.92 o 
  -5   2   8      171.77      171.74     29.75 o 
  -4   2   8       27.63       28.28      7.60 o 
  -3   2   8      251.54      244.41     36.82 o 
  -2   2   8      159.92      135.05     17.08 o 
  -1   2   8      394.42      403.30     40.80 o 
   0   2   8       35.86       36.16      5.78 o 
   1   2   8       49.77       35.79      9.20 o 
   2   2   8       11.59       13.70     10.41 o 
   3   2   8       15.16        9.05     10.28 o 
   4   2   8      360.22      363.49     58.85 o 
   5   2   8      763.96      790.13    139.17 o 
   6   2   8       42.24       49.67     13.53 o 
   7   2   8        3.94       13.71      8.52 o 
   8   2   8       11.33       17.81      9.27 o 
   9   2   8       14.50       20.71      5.82 o 
  -9   3   8      256.77      237.47     27.15 o 
  -8   3   8      461.80      480.41     78.49 o 
  -7   3   8      393.58      414.33     70.15 o 
  -6   3   8      263.43      221.88     44.93 o 
  -5   3   8        4.29       12.57      5.11 o 
  -4   3   8      214.37      188.64     25.38 o 
  -3   3   8        1.53       12.88      4.95 o 
  -2   3   8      410.37      407.05     49.32 o 
  -1   3   8     1122.33     1207.35    111.26 o 
   0   3   8      948.61     1002.99    104.22 o 
   1   3   8      838.63      936.49    107.16 o 
   2   3   8      639.07      701.55     84.84 o 
   3   3   8      307.66      329.36     46.00 o 
   4   3   8      507.93      520.20     72.34 o 
   5   3   8      102.82      129.20     28.14 o 
   6   3   8      107.46      108.53     20.47 o 
   7   3   8      113.82      110.55     20.91 o 
   8   3   8       53.88       43.63     15.98 o 
   9   3   8      183.68      167.11     20.44 o 
  -8   4   8       68.94       60.58     15.88 o 
  -7   4   8      166.37      157.92     30.75 o 
  -6   4   8      510.11      542.96     80.46 o 
  -5   4   8      647.28      701.52    123.24 o 
  -4   4   8      742.84      762.60    117.41 o 
  -3   4   8      156.92      166.53     22.02 o 
  -2   4   8      269.40      263.78     38.26 o 
  -1   4   8      143.16      126.74     16.37 o 
   0   4   8        0.93       -0.01      6.27 o 
   1   4   8       56.03       55.94      9.01 o 
   2   4   8      318.25      306.68     41.66 o 
   3   4   8      239.56      230.20     33.72 o 
   4   4   8      162.90      157.09     31.33 o 
   5   4   8      349.10      367.49     77.02 o 
   6   4   8      417.00      448.03     65.96 o 
   7   4   8      126.32      127.62     25.41 o 
   8   4   8       56.92       40.84      9.89 o 
  -8   5   8        0.27        7.03     11.03 o 
  -7   5   8       17.39       18.14      9.39 o 
  -6   5   8        0.09        6.94      6.17 o 
  -5   5   8       21.93       30.10     11.96 o 
  -4   5   8       34.96       38.18     11.69 o 
  -3   5   8       64.83       47.22     11.33 o 
  -2   5   8        0.09       20.94      5.25 o 
  -1   5   8       19.78       12.82      7.96 o 
   0   5   8        3.53        1.11      5.67 o 
   1   5   8       38.58       50.51      9.75 o 
   2   5   8      212.59      207.47     31.00 o 
   3   5   8      252.50      261.34     42.63 o 
   4   5   8      224.17      225.14     44.62 o 
   5   5   8        1.68       12.37      8.71 o 
   6   5   8       17.45       29.07      9.00 o 
   7   5   8        0.18       27.65      9.61 o 
   8   5   8        0.34        8.78     14.49 o 
  -8   6   8       69.20       43.40     17.84 o 
  -7   6   8       62.43       35.69     11.29 o 
  -6   6   8      339.44      302.93     55.87 o 
  -5   6   8      585.13      601.92     84.17 o 
  -4   6   8      710.37      693.18    106.31 o 
  -3   6   8     1175.26     1240.54    169.84 o 
  -2   6   8      419.94      413.90     71.34 o 
  -1   6   8      203.38      232.44     38.01 o 
   0   6   8      153.63      150.60     20.52 o 
   1   6   8       14.46       19.98      6.68 o 
   2   6   8       19.58       25.96      8.67 o 
   3   6   8       77.79       98.81     16.71 o 
   4   6   8      297.96      333.86     53.41 o 
   5   6   8      226.20      238.66     35.90 o 
   6   6   8       74.08       73.40     17.76 o 
   7   6   8      181.05      172.64     40.92 o 
   8   6   8      240.61      242.68     47.29 o 
  -7   7   8       70.85       48.53     15.74 o 
  -6   7   8      163.95      154.38     25.29 o 
  -5   7   8       18.79       18.39      7.00 o 
  -4   7   8       12.54       12.91      7.73 o 
  -3   7   8      227.56      223.10     37.29 o 
  -2   7   8      385.92      406.80     85.32 o 
  -1   7   8      408.65      400.18     78.34 o 
   0   7   8      233.86      270.46     46.02 o 
   1   7   8      524.80      517.54     86.87 o 
   2   7   8      618.37      605.79    110.63 o 
   3   7   8      426.87      413.47     65.58 o 
   4   7   8      297.04      271.65     44.98 o 
   5   7   8       25.52       25.70      7.08 o 
   6   7   8       75.16       66.63     20.92 o 
   7   7   8        0.88       19.94     11.41 o 
  -7   8   8        0.69        9.04     13.10 o 
  -6   8   8       11.81       26.45      9.67 o 
  -5   8   8        0.06        9.38      6.69 o 
  -4   8   8        7.42       13.76      6.15 o 
  -3   8   8       32.21       17.97     24.39 o 
  -2   8   8       86.40      107.61     19.69 o 
  -1   8   8      137.21      154.58     27.90 o 
   0   8   8       25.81       33.98     10.30 o 
   1   8   8        6.32       14.93      8.18 o 
   2   8   8       23.03       29.89      8.74 o 
   3   8   8        8.87       15.52      6.96 o 
   4   8   8        3.19        3.27      6.24 o 
   5   8   8        7.17        8.88      7.32 o 
   6   8   8       10.70       12.41      7.65 o 
   7   8   8       16.08       32.94     18.54 o 
  -6   9   8      112.06      102.47     21.66 o 
  -5   9   8       28.70       23.55      8.61 o 
  -4   9   8        1.09       -0.04      9.55 o 
  -3   9   8       82.17       85.68     18.73 o 
  -2   9   8      378.33      354.90     59.77 o 
  -1   9   8      500.28      491.62     77.30 o 
   0   9   8      152.98      162.54     29.23 o 
   1   9   8      623.32      633.97    105.58 o 
   2   9   8      249.43      278.99     40.03 o 
   3   9   8       92.26       81.02     16.72 o 
   4   9   8       22.52       18.50      6.86 o 
   5   9   8       11.51       24.03     17.84 o 
   6   9   8        0.07       15.20     10.55 o 
  -5  10   8      232.00      216.48     48.20 o 
  -4  10   8      425.44      479.98     98.64 o 
  -3  10   8      297.28      268.72     50.71 o 
  -2  10   8      259.38      239.28     46.76 o 
  -1  10   8       83.06       73.62     15.35 o 
   0  10   8      122.91      149.20     25.79 o 
   1  10   8       50.92       41.78     13.49 o 
   2  10   8       28.17       29.46      8.87 o 
   3  10   8       71.67       87.51     16.68 o 
   4  10   8      175.91      185.22     37.48 o 
   5  10   8      180.22      149.17     33.84 o 
  -4  11   8        6.43       30.96     12.09 o 
  -3  11   8        8.12       13.10      9.79 o 
  -2  11   8       18.17       19.59     10.09 o 
  -1  11   8       31.25       32.89     10.25 o 
   0  11   8      250.51      217.81     42.32 o 
   1  11   8       95.03       84.04     17.65 o 
   2  11   8        7.28       30.81     10.31 o 
   3  11   8      106.99       99.83     16.80 o 
   4  11   8       65.22       51.00     12.68 o 
  -3  12   8       50.93       61.53     17.03 o 
  -2  12   8       38.06       49.51     13.30 o 
  -1  12   8       29.76       34.50      9.81 o 
   0  12   8       39.42       40.23      9.58 o 
   1  12   8        6.11       13.45     10.26 o 
   2  12   8       53.91       53.43     14.59 o 
   3  12   8       63.91       77.27     26.68 o 
  -7   1   9        3.01        9.32     10.44 o 
  -6   1   9        9.19       12.89      7.05 o 
  -5   1   9      141.67      105.85     26.72 o 
  -4   1   9       96.35       91.75     18.47 o 
  -3   1   9      147.64      132.21     26.39 o 
  -2   1   9     1212.05     1190.49    158.36 o 
  -1   1   9      970.39      942.17    128.64 o 
   0   1   9      513.32      492.58     81.01 o 
   1   1   9      102.00       93.58     19.45 o 
   2   1   9        1.21        7.86     11.72 o 
   3   1   9       60.71       74.74     18.07 o 
   4   1   9        0.42       17.63      7.71 o 
   5   1   9      264.59      278.34     43.55 o 
   6   1   9      247.52      233.61     44.45 o 
   7   1   9      104.08       84.35     14.08 o 
  -7   2   9      142.60      117.22     21.68 o 
  -6   2   9      184.91      160.43     30.01 o 
  -5   2   9      404.73      408.05     69.20 o 
  -4   2   9       10.21       35.76     11.24 o 
  -3   2   9        6.28       16.45      9.99 o 
  -2   2   9        1.22        9.99      7.73 o 
  -1   2   9      194.80      194.06     32.89 o 
   0   2   9      446.90      421.94     68.94 o 
   1   2   9      666.43      667.71    121.23 o 
   2   2   9      901.88      955.45    183.16 o 
   3   2   9      548.55      570.00    104.55 o 
   4   2   9      218.72      236.12     36.98 o 
   5   2   9      761.63      772.39    137.11 o 
   6   2   9      214.37      233.82     44.54 o 
   7   2   9      108.72       82.80     18.98 o 
  -7   3   9        2.42       19.20      7.49 o 
  -6   3   9        0.18        9.50      6.99 o 
  -5   3   9        0.83       12.25     12.58 o 
  -4   3   9      140.32      122.94     18.94 o 
  -3   3   9        1.00       13.38      6.09 o 
  -2   3   9       28.35       26.76      8.09 o 
  -1   3   9       21.65       13.94      9.05 o 
   0   3   9        2.04        0.15      8.42 o 
   1   3   9      110.94       99.20     19.16 o 
   2   3   9        0.32        3.36      8.05 o 
   3   3   9        7.19       12.34      7.24 o 
   4   3   9        4.58        7.80     10.45 o 
   5   3   9       16.77       19.02      8.72 o 
   6   3   9        7.47        5.71      9.92 o 
   7   3   9       16.87       29.02     13.87 o 
  -7   4   9      193.23      165.51     34.15 o 
  -6   4   9      195.10      180.12     35.68 o 
  -5   4   9      182.64      145.87     28.19 o 
  -4   4   9       97.90       87.28     13.65 o 
  -3   4   9      234.09      210.44     33.19 o 
  -2   4   9      188.97      182.66     32.77 o 
  -1   4   9        1.44        0.12     10.59 o 
   0   4   9      193.44      180.44     35.09 o 
   1   4   9      248.94      267.11     54.47 o 
   2   4   9      215.57      244.86     41.77 o 
   3   4   9       91.45       94.94     17.69 o 
   4   4   9       93.59      101.51     17.39 o 
   5   4   9       44.49       41.16     11.38 o 
   6   4   9       15.67       15.32      7.46 o 
   7   4   9        1.04       -1.72     15.36 o 
  -7   5   9        5.73       21.94     17.82 o 
  -6   5   9      119.53      115.28     19.29 o 
  -5   5   9      379.19      310.87     57.03 o 
  -4   5   9      370.16      346.47     60.84 o 
  -3   5   9      651.32      595.17     93.15 o 
  -2   5   9      563.74      522.69    101.53 o 
  -1   5   9      549.11      535.14     92.30 o 
   0   5   9      259.72      263.84     40.06 o 
   1   5   9      428.33      421.83     68.92 o 
   2   5   9       57.16       63.40     13.04 o 
   3   5   9       30.29       26.74      8.61 o 
   4   5   9        0.54        6.14      7.94 o 
   5   5   9       56.77       55.61     12.05 o 
   6   5   9      102.00       89.73     20.12 o 
   7   5   9      228.93      215.95     29.72 o 
  -6   6   9       85.51       59.06     13.45 o 
  -5   6   9       34.21       13.03     10.69 o 
  -4   6   9       49.74       39.18     11.22 o 
  -3   6   9       15.45       23.75      8.68 o 
  -2   6   9        0.03       -7.85      8.34 o 
  -1   6   9        0.17        4.50      9.59 o 
   0   6   9        0.68       13.03      7.34 o 
   1   6   9        2.70       14.90      6.08 o 
   2   6   9       79.78       63.20     10.00 o 
   3   6   9       97.23      107.89     22.75 o 
   4   6   9      135.96      106.25     21.58 o 
   5   6   9       19.52       27.05     11.52 o 
   6   6   9       14.56       14.64      9.43 o 
  -6   7   9       13.56       -4.12     16.38 o 
  -5   7   9       27.66       23.60      9.02 o 
  -4   7   9        1.02        7.41      6.32 o 
  -3   7   9       31.23       35.06      8.97 o 
  -2   7   9       91.37       77.80     17.46 o 
  -1   7   9       12.95       30.26      9.12 o 
   0   7   9       24.44       27.92      7.67 o 
   1   7   9        9.71       14.59     11.27 o 
   2   7   9        4.73       12.08      8.04 o 
   3   7   9        4.94        8.02      6.76 o 
   4   7   9        1.12       24.47      9.43 o 
   5   7   9       10.57       27.17      9.17 o 
   6   7   9        6.58       -2.00     14.13 o 
  -5   8   9       93.18       89.20     21.59 o 
  -4   8   9       60.18       52.10     12.25 o 
  -3   8   9       13.64       10.55     10.30 o 
  -2   8   9       23.26       25.32      8.83 o 
  -1   8   9       70.51       73.13     14.44 o 
   0   8   9       69.91       48.13     13.38 o 
   1   8   9      116.61      117.52     23.22 o 
   2   8   9      228.46      222.31     41.67 o 
   3   8   9      369.83      440.25     57.55 o 
   4   8   9      326.88      315.41     47.95 o 
   5   8   9      139.30      155.65     29.77 o 
  -4   9   9       73.06       70.43     18.58 o 
  -3   9   9      214.69      188.32     29.02 o 
  -2   9   9       74.78       44.89     16.10 o 
  -1   9   9       54.91       55.33     13.87 o 
   0   9   9       84.90       83.28     18.24 o 
   1   9   9       31.31       32.64     10.98 o 
   2   9   9       27.69       23.00     14.37 o 
   3   9   9       18.72       33.18      7.41 o 
   4   9   9       45.38       32.76     11.53 o 
  -3  10   9        2.29       12.03      9.01 o 
  -2  10   9        0.01       31.66      8.79 o 
  -1  10   9        6.91        9.13      7.28 o 
   0  10   9        5.10       11.53      7.32 o 
   1  10   9       15.22       15.87      7.76 o 
   2  10   9       68.13       64.95     14.75 o 
   3  10   9       15.44       25.48     20.65 o 
  -6   0  10      106.85       66.87     39.25 o 
  -5   0  10        3.88       13.09      7.18 o 
  -4   0  10      734.09      600.66    140.79 o 
  -3   0  10       73.61       66.25     33.90 o 
  -2   0  10      645.21      649.90    246.96 o 
  -1   0  10      832.90      740.41    181.97 o 
   0   0  10      597.51      629.67    139.81 o 
   1   0  10      289.55      255.52     68.95 o 
   2   0  10       66.29       83.12     26.09 o 
   3   0  10        6.44       28.59     14.48 o 
   4   0  10      118.06      117.64     36.78 o 
   5   0  10      135.67      153.85     39.03 o 
   6   0  10      131.47       96.19     19.87 o 
  -6   1  10      139.06      146.81     29.83 o 
  -5   1  10      240.06      205.90     28.11 o 
  -4   1  10       66.05       64.48     15.26 o 
  -3   1  10        6.36       20.11      7.46 o 
  -2   1  10       40.39       18.65     27.56 o 
  -1   1  10       20.30       10.18     10.37 o 
   0   1  10        0.46        1.95      7.05 o 
   1   1  10       50.52       43.58     12.87 o 
   2   1  10      187.86      177.10     33.17 o 
   3   1  10      182.98      189.71     34.69 o 
   4   1  10       74.67       71.84     14.89 o 
   5   1  10      315.38      300.23     45.83 o 
   6   1  10      121.23      136.67     24.45 o 
  -5   2  10        1.72       17.80      6.58 o 
  -4   2  10       42.25       26.25     13.22 o 
  -3   2  10        0.47        3.73      8.31 o 
  -2   2  10       55.77       44.18     10.97 o 
  -1   2  10       55.02       55.63     16.19 o 
   0   2  10       13.46       21.85      9.48 o 
   1   2  10        5.09        8.44      6.76 o 
   2   2  10       32.72       21.03     10.44 o 
   3   2  10       61.51       69.75     16.35 o 
   4   2  10       16.42       26.81     11.47 o 
   5   2  10        0.00       11.12     12.44 o 
  -5   3  10      306.97      254.55     57.15 o 
  -4   3  10      428.77      354.75     58.19 o 
  -3   3  10      267.28      232.07     49.79 o 
  -2   3  10      109.81      102.62     19.96 o 
  -1   3  10        2.30        2.99     11.09 o 
   0   3  10        6.48       15.62     14.71 o 
   1   3  10        6.09       10.77      5.09 o 
   2   3  10       18.69       13.21      7.78 o 
   3   3  10       86.15       74.64     17.29 o 
   4   3  10      160.91      123.86     27.41 o 
   5   3  10      257.19      274.37     52.85 o 
  -5   4  10        0.33       14.61     12.96 o 
  -4   4  10        1.82        9.98     12.21 o 
  -3   4  10       35.84       44.02     11.08 o 
  -2   4  10      103.09      101.02     20.43 o 
  -1   4  10      139.64      120.93     24.05 o 
   0   4  10       41.90       53.06     17.12 o 
   1   4  10      336.42      329.05     60.62 o 
   2   4  10      516.91      538.03     57.35 o 
   3   4  10      209.05      205.93     39.19 o 
   4   4  10       67.21       52.03     12.28 o 
   5   4  10        0.71        0.74     13.92 o 
  -4   5  10        9.79       28.14     10.68 o 
  -3   5  10        0.43       12.74     53.25 o 
  -2   5  10        7.48        7.83     12.13 o 
  -1   5  10        5.31       21.33      9.62 o 
   0   5  10       13.54       18.75      9.18 o 
   1   5  10       37.05       35.66     14.56 o 
   2   5  10        7.10        7.64     15.81 o 
   3   5  10        5.38       12.14      8.45 o 
   4   5  10       18.29       35.32     11.65 o 
  -4   6  10        9.24        4.17     22.00 o 
  -3   6  10       39.24       31.96     14.95 o 
  -2   6  10      156.89      134.96     22.32 o 
  -1   6  10      286.16      249.19     42.12 o 
   0   6  10      167.74      200.11     37.53 o 
   1   6  10      174.40      159.95     26.07 o 
   2   6  10      176.19      170.24     27.35 o 
   3   6  10       70.01       77.99     20.70 o 
   4   6  10       25.76       43.62      9.42 o 
  -3   7  10      144.58      124.08     23.71 o 
  -2   7  10      101.39       96.18     20.78 o 
  -1   7  10       47.71       43.83      9.19 o 
   0   7  10        3.07       13.54      8.67 o 
   1   7  10       34.64       16.66     21.94 o 
   2   7  10       91.79       72.98     15.77 o 
   3   7  10      132.15      101.95     26.90 o 
  -1   8  10       21.57       18.79      8.83 o 
   0   8  10       28.47       43.37     13.93 o 
   1   8  10        7.22        5.02     12.13 o 
  -2   1  11       15.99       10.73     15.64 o 
  -1   1  11       18.69       20.93     30.03 o 
   0   1  11       67.89       45.87     14.44 o 
   1   1  11      201.02      158.18     33.73 o 
   2   1  11      154.97      141.98     20.90 o 
  -2   2  11      252.10      216.50     39.71 o 
  -1   2  11      184.44      155.74     34.65 o 
   0   2  11      105.28       71.32     19.54 o 
   1   2  11       69.86       51.38     16.21 o 
   2   2  11        0.99      -18.12     19.63 o 
  -1   3  11        2.30       13.64     11.43 o 
   0   3  11        3.60       17.85     18.09 o 
   1   3  11        0.33        7.61      8.72 o 
                                                 
